# Supplementary material for: Detection of selection signatures for response to Aleutian mink disease virus infection in American mink
Source: Sci Rep. 2021 Feb 3;11:2944. doi: 10.1038/s41598-021-82522-8 (PMC7859209; doi:10.1038/s41598-021-82522-8)
Supplement: Supplementary file 1 — Supplementary Information 1. [file 41598_2021_82522_MOESM1_ESM.xlsx]

## Sheet: Survival
The top 1% of Z(FST) distribution for survival group
Scaffold	BIN_START	BIN_END	N_VARIANTS	WEIGHTED_FST	MEAN_FST	Z(Fst)
1	3450001	3550000	2	0.209788	0.180151	3.85594
1	3475001	3575000	1	0.229346	0.229346	4.99313
1	3500001	3600000	1	0.229346	0.229346	4.99313
1	3525001	3625000	1	0.229346	0.229346	4.99313
1	4000001	4100000	1	0.233233	0.233233	5.08299
1	4025001	4125000	1	0.233233	0.233233	5.08299
1	4050001	4150000	1	0.233233	0.233233	5.08299
1	4075001	4175000	1	0.233233	0.233233	5.08299
1	14600001	14700000	1	0.185936	0.185936	3.98967
1	14625001	14725000	1	0.185936	0.185936	3.98967
1	14650001	14750000	1	0.185936	0.185936	3.98967
1	25275001	25375000	1	0.239791	0.239791	5.24603
1	25300001	25400000	1	0.239791	0.239791	5.24603
1	25325001	25425000	1	0.239791	0.239791	5.24603
1	27700001	27800000	1	0.193759	0.193759	4.12982
1	28850001	28950000	1	0.226626	0.226626	4.93026
1	28875001	28975000	1	0.226626	0.226626	4.93026
1	28900001	29000000	1	0.226626	0.226626	4.93026
1	28925001	29025000	1	0.226626	0.226626	4.93026
1	36525001	36625000	1	0.184205	0.184205	3.94965
1	36650001	36750000	2	0.300351	0.188759	4.05492
1	36675001	36775000	2	0.300351	0.188759	4.05492
1	36700001	36800000	2	0.37739	0.377804	8.4249
1	38050001	38150000	2	0.230584	0.2306	5.02212
1	39325001	39425000	1	0.180925	0.180925	3.87383
2	14225001	14325000	1	0.222098	0.222098	4.81127
2	14250001	14350000	2	0.222098	0.222098	4.81127
2	14275001	14375000	2	0.222098	0.222098	4.81127
2	14300001	14400000	2	0.222098	0.222098	4.81127
2	23425001	23525000	2	0.250937	0.250937	5.56696
2	23450001	23550000	2	0.250937	0.250937	5.56696
2	23475001	23575000	2	0.250937	0.250937	5.56696
2	23500001	23600000	2	0.250937	0.250937	5.56696
2	27800001	27900000	1	0.24029	0.24029	5.25197
2	27825001	27925000	1	0.24029	0.24029	5.25197
3	675001	775000	2	0.162878	0.178575	3.81951
3	700001	800000	2	0.162878	0.178575	3.81951
5	200001	300000	1	0.284417	0.284417	6.22292
5	225001	325000	1	0.284417	0.284417	6.22292
5	250001	350000	2	0.284417	0.284417	6.22292
5	275001	375000	2	0.284417	0.284417	6.22292
5	325001	425000	2	0.284417	0.284417	6.22292
5	350001	450000	1	0.328015	0.328015	7.27397
5	375001	475000	1	0.328015	0.328015	7.27397
5	400001	500000	1	0.328015	0.328015	7.27397
5	3775001	3875000	2	0.343797	0.341261	7.58017
5	3800001	3900000	2	0.343797	0.341261	7.58017
5	3825001	3925000	2	0.343797	0.341261	7.58017
5	3850001	3950000	2	0.343797	0.341261	7.58017
5	4300001	4400000	1	0.488188	0.488188	10.9765
5	4325001	4425000	1	0.488188	0.488188	10.9765
5	4350001	4450000	1	0.488188	0.488188	10.9765
5	4375001	4475000	1	0.488188	0.488188	10.9765
5	4425001	4525000	1	0.269857	0.269857	5.92959
5	4450001	4550000	1	0.269857	0.269857	5.92959
5	4475001	4575000	1	0.269857	0.269857	5.92959
5	4500001	4600000	1	0.269857	0.269857	5.92959
5	5075001	5175000	1	0.180153	0.180153	3.85599
5	5100001	5200000	1	0.180153	0.180153	3.85599
5	6925001	7025000	1	0.271195	0.271195	5.96052
5	6950001	7050000	1	0.271195	0.271195	5.96052
5	6975001	7075000	1	0.271195	0.271195	5.96052
5	7000001	7100000	1	0.271195	0.271195	5.96052
5	7700001	7800000	3	0.274417	0.276376	6.08028
5	7725001	7825000	3	0.274417	0.276376	6.08028
5	7750001	7850000	3	0.274417	0.276376	6.08028
5	7775001	7875000	3	0.274417	0.276376	6.08028
5	8125001	8225000	1	0.204855	0.204855	4.427
5	9225001	9325000	1	0.299252	0.299252	6.60908
5	9250001	9350000	1	0.299252	0.299252	6.60908
5	13850001	13950000	1	0.180932	0.180932	3.84614
5	13875001	13975000	1	0.180932	0.180932	3.84614
5	16225001	16325000	2	0.289037	0.176722	3.77668
5	16250001	16350000	2	0.289037	0.176722	3.77668
5	16275001	16375000	2	0.289037	0.176722	3.77668
5	16300001	16400000	2	0.289037	0.176722	3.77668
5	19100001	19200000	2	0.259382	0.245153	5.35853
5	19125001	19225000	2	0.259382	0.245153	5.35853
5	19150001	19250000	2	0.259382	0.245153	5.35853
6	6100001	6200000	1	0.202585	0.202585	4.37453
6	6125001	6225000	1	0.202585	0.202585	4.37453
6	6150001	6250000	1	0.202585	0.202585	4.37453
6	6175001	6275000	1	0.202585	0.202585	4.37453
7	5375001	5475000	5	0.206289	0.206116	4.45615
7	5400001	5500000	5	0.206289	0.206116	4.45615
8	325001	425000	1	0.224098	0.224098	4.87182
8	23975001	24075000	2	0.207524	0.181104	3.87797
8	24000001	24100000	1	0.250409	0.250409	5.48003
8	24025001	24125000	1	0.250409	0.250409	5.48003
9	12175001	12275000	1	0.199519	0.199519	4.30365
9	12200001	12300000	1	0.199519	0.199519	4.30365
9	12225001	12325000	1	0.199519	0.199519	4.30365
9	12250001	12350000	1	0.199519	0.199519	4.30365
9	15225001	15325000	1	0.302692	0.302692	6.6886
9	15250001	15350000	1	0.302692	0.302692	6.6886
9	15275001	15375000	1	0.302692	0.302692	6.6886
9	15300001	15400000	1	0.302692	0.302692	6.6886
10	4875001	4975000	3	0.188094	0.188094	4.06075
10	4900001	5000000	3	0.188094	0.188094	4.06075
10	4950001	5050000	3	0.188094	0.188094	4.06075
10	10375001	10475000	1	0.233751	0.233751	5.09496
10	17425001	17525000	1	0.231751	0.231751	5.19298
10	17450001	17550000	1	0.231751	0.231751	5.19298
10	17900001	18000000	1	0.221482	0.221482	4.81135
10	17925001	18025000	1	0.221482	0.221482	4.81135
10	17950001	18050000	1	0.221482	0.221482	4.81135
10	17975001	18075000	1	0.221482	0.221482	4.81135
10	19375001	19475000	1	0.213689	0.213689	4.63121
10	19400001	19500000	1	0.213689	0.213689	4.63121
11	4675001	4775000	1	0.245833	0.245833	5.37425
11	4700001	4800000	1	0.245833	0.245833	5.37425
11	5875001	5975000	1	0.21209	0.21209	4.59424
11	5900001	6000000	1	0.21209	0.21209	4.59424
11	10150001	10250000	1	0.187094	0.187094	4.01644
11	10175001	10275000	1	0.187094	0.187094	4.01644
11	10200001	10300000	1	0.187094	0.187094	4.01644
11	10225001	10325000	1	0.187094	0.187094	4.01644
11	10875001	10975000	1	0.205118	0.205118	4.43308
11	10900001	11000000	1	0.205118	0.205118	4.43308
11	10925001	11025000	1	0.205118	0.205118	4.43308
11	10950001	11050000	1	0.205118	0.205118	4.43308
11	12550001	12650000	1	0.18682	0.18682	4.0101
11	12575001	12675000	1	0.18682	0.18682	4.0101
11	12600001	12700000	1	0.18682	0.18682	4.0101
11	12625001	12725000	1	0.18682	0.18682	4.0101
16	3425001	3525000	3	0.28868	0.28868	6.3647
16	3450001	3550000	3	0.28868	0.28868	6.3647
16	3475001	3575000	3	0.28868	0.28868	6.3647
16	3500001	3600000	3	0.28868	0.28868	6.3647
16	6625001	6725000	1	0.176801	0.176801	3.7785
16	6650001	6750000	1	0.176801	0.176801	3.7785
16	6675001	6775000	1	0.176801	0.176801	3.7785
16	6700001	6800000	1	0.176801	0.176801	3.7785
18	4125001	4225000	1	0.231193	0.231193	5.03583
18	4150001	4250000	1	0.231193	0.231193	5.03583
18	4175001	4275000	1	0.231193	0.231193	5.03583
19	5175001	5275000	2	0.181803	0.223522	4.85851
19	9525001	9625000	1	0.17882	0.17882	3.82517
19	9550001	9650000	1	0.17882	0.17882	3.82517
19	9575001	9675000	1	0.17882	0.17882	3.82517
19	9600001	9700000	1	0.17882	0.17882	3.82517
19	11900001	12000000	1	0.180932	0.180932	3.87399
19	12475001	12575000	1	0.181988	0.181988	3.8984
21	12750001	12850000	1	0.18902	0.18902	4.06096
22	75001	175000	1	0.201756	0.201756	4.35536
22	1575001	1675000	3	0.262434	0.191609	4.1208
22	1700001	1800000	1	0.277755	0.277755	6.11216
22	1725001	1825000	1	0.277755	0.277755	6.11216
22	1750001	1850000	1	0.277755	0.277755	6.11216
22	2450001	2550000	2	0.257172	0.218316	4.73816
22	2575001	2675000	1	0.256937	0.256937	5.63093
22	2600001	2700000	1	0.256937	0.256937	5.63093
22	2625001	2725000	1	0.256937	0.256937	5.63093
22	5150001	5250000	1	0.194159	0.194159	4.17975
22	5400001	5500000	3	0.176245	0.199659	4.30689
22	5425001	5525000	3	0.176245	0.199659	4.30689
22	5450001	5550000	3	0.176245	0.199659	4.30689
22	5475001	5575000	1	0.306674	0.306674	6.78065
22	6675001	6775000	1	0.236347	0.236347	5.15497
22	6700001	6800000	2	0.265739	0.271608	5.97006
22	6725001	6825000	2	0.265739	0.271608	5.97006
22	6750001	6850000	2	0.265739	0.271608	5.97006
22	7300001	7400000	1	0.197897	0.197897	4.26616
22	7325001	7425000	1	0.197897	0.197897	4.26616
22	7350001	7450000	1	0.197897	0.197897	4.26616
22	7375001	7475000	1	0.197897	0.197897	4.26616
22	11825001	11925000	2	0.299375	0.299229	6.60855
22	11850001	11950000	2	0.299375	0.299229	6.60855
22	11875001	11975000	2	0.299375	0.299229	6.60855
22	11900001	12000000	2	0.299375	0.299229	6.60855
23	14475001	14575000	1	0.221036	0.221036	4.80104
23	14500001	14600000	1	0.221036	0.221036	4.80104
25	3250001	3350000	1	0.176846	0.176846	3.77954
26	4600001	4700000	1	0.22979	0.22979	5.0034
26	5150001	5250000	1	0.205657	0.205657	4.44554
26	5275001	5375000	3	0.184479	0.207887	4.49709
26	5300001	5400000	1	0.306583	0.306583	6.77855
26	5325001	5425000	1	0.306583	0.306583	6.77855
28	2950001	3050000	1	0.204274	0.204274	4.41357
30	900001	1000000	1	0.195674	0.195674	4.21477
30	925001	1025000	1	0.195674	0.195674	4.21477
30	950001	1050000	1	0.195674	0.195674	4.21477
30	975001	1075000	1	0.195674	0.195674	4.21477
30	11450001	11550000	1	0.202346	0.202346	4.369
30	11475001	11575000	1	0.202346	0.202346	4.369
30	11500001	11600000	1	0.202346	0.202346	4.369
30	11525001	11625000	1	0.202346	0.202346	4.369
30	12150001	12250000	1	0.23783	0.23783	5.18925
30	12175001	12275000	1	0.23783	0.23783	5.18925
30	12200001	12300000	1	0.23783	0.23783	5.18925
30	15500001	15600000	1	0.20069	0.20069	4.33072
30	15525001	15625000	1	0.20069	0.20069	4.33072
30	15550001	15650000	1	0.20069	0.20069	4.33072
30	15575001	15675000	1	0.20069	0.20069	4.33072
30	15875001	15975000	1	0.316667	0.316667	7.01165
30	15900001	16000000	1	0.316667	0.316667	7.01165
30	15925001	16025000	2	0.29539	0.179863	3.84928
30	15950001	16050000	2	0.29539	0.179863	3.84928
31	8375001	8475000	1	0.265298	0.265298	5.8242
31	8400001	8500000	1	0.265298	0.265298	5.8242
31	8425001	8525000	1	0.265298	0.265298	5.8242
32	1850001	1950000	2	0.212933	0.179374	3.83798
32	3400001	3500000	1	0.222448	0.222448	4.83368
32	3425001	3525000	1	0.222448	0.222448	4.83368
36	750001	850000	2	0.24322	0.233949	5.09954
36	775001	875000	2	0.24322	0.233949	5.09954
36	800001	900000	2	0.24322	0.233949	5.09954
36	825001	925000	1	0.287332	0.287332	6.33354
36	8925001	9025000	3	0.33542	0.292223	6.4466
36	8950001	9050000	3	0.33542	0.292223	6.4466
36	8975001	9075000	5	0.245195	0.186928	4.0126
36	9000001	9100000	5	0.245195	0.186928	4.0126
41	5000001	5100000	1	0.318957	0.318957	7.06459
41	5025001	5125000	1	0.318957	0.318957	7.06459
41	5050001	5150000	1	0.318957	0.318957	7.06459
41	5075001	5175000	1	0.318957	0.318957	7.06459
43	2700001	2800000	3	0.202803	0.202803	4.37957
43	2725001	2825000	3	0.202803	0.202803	4.37957
43	2750001	2850000	3	0.202803	0.202803	4.37957
43	2775001	2875000	3	0.202803	0.202803	4.37957
44	300001	400000	1	0.341517	0.341517	7.58608
45	2525001	2625000	1	0.177829	0.177829	3.80227
45	2550001	2650000	1	0.177829	0.177829	3.80227
45	2575001	2675000	1	0.177829	0.177829	3.80227
48	425001	525000	1	0.250746	0.250746	5.48782
48	450001	550000	1	0.250746	0.250746	5.48782
48	750001	850000	1	0.282816	0.282816	6.22915
48	775001	875000	1	0.282816	0.282816	6.22915
48	2750001	2850000	2	0.179502	0.179502	3.84094
48	2775001	2875000	2	0.179502	0.179502	3.84094
48	2800001	2900000	2	0.179502	0.179502	3.84094
48	2825001	2925000	2	0.179502	0.179502	3.84094
48	7550001	7650000	1	0.188125	0.188125	4.04027
48	7575001	7675000	1	0.188125	0.188125	4.04027
49	9375001	9475000	1	0.210141	0.210141	4.54919
49	9400001	9500000	1	0.210141	0.210141	4.54919
49	9425001	9525000	1	0.210141	0.210141	4.54919
49	9450001	9550000	1	0.210141	0.210141	4.54919
50	3725001	3825000	1	0.190853	0.190853	4.10333
50	3750001	3850000	1	0.190853	0.190853	4.10333
50	3775001	3875000	1	0.190853	0.190853	4.10333
51	425001	525000	4	0.202544	0.176627	3.77448
51	450001	550000	4	0.202544	0.176627	3.77448
51	475001	575000	4	0.202544	0.176627	3.77448
51	500001	600000	3	0.290607	0.217821	4.72672
51	950001	1050000	1	0.185926	0.185926	3.98944
52	1775001	1875000	4	0.17543	0.181929	3.89704
59	5825001	5925000	1	0.214391	0.214391	4.64743
60	625001	725000	1	0.23691	0.23691	5.16798
60	650001	750000	1	0.23691	0.23691	5.16798
60	675001	775000	1	0.23691	0.23691	5.16798
60	700001	800000	1	0.23691	0.23691	5.16798
64	275001	375000	1	0.190342	0.190342	4.09152
64	300001	400000	1	0.190342	0.190342	4.09152
64	325001	425000	1	0.190342	0.190342	4.09152
64	350001	450000	1	0.190342	0.190342	4.09152
68	3800001	3900000	1	0.269677	0.269677	5.92543
69	4675001	4775000	1	0.222472	0.222472	4.83423
69	4700001	4800000	1	0.222472	0.222472	4.83423
70	3725001	3825000	1	0.194196	0.194196	4.18061
70	10825001	10925000	1	0.248993	0.248993	5.4473
70	11200001	11300000	1	0.283561	0.283561	6.24637
70	12150001	12250000	3	0.26313	0.215253	4.66736
70	12225001	12325000	2	0.308121	0.180115	3.85511
73	11350001	11450000	1	0.215657	0.215657	4.6767
73	11375001	11475000	1	0.215657	0.215657	4.6767
73	11400001	11500000	1	0.215657	0.215657	4.6767
73	11425001	11525000	1	0.215657	0.215657	4.6767
74	3975001	4075000	1	0.202616	0.202616	4.37524
78	3850001	3950000	1	0.207144	0.207144	4.47991
78	3875001	3975000	1	0.207144	0.207144	4.47991
78	6600001	6700000	1	0.253418	0.253418	5.54958
78	6625001	6725000	1	0.253418	0.253418	5.54958
79	3775001	3875000	1	0.282551	0.282551	6.22302
79	3800001	3900000	1	0.282551	0.282551	6.22302
79	3825001	3925000	1	0.282551	0.282551	6.22302
79	3850001	3950000	1	0.282551	0.282551	6.22302
81	4625001	4725000	1	0.202286	0.202286	4.36761
82	875001	975000	1	0.340692	0.340692	7.56701
84	5600001	5700000	2	0.241527	0.243083	5.31068
84	5625001	5725000	2	0.241527	0.243083	5.31068
85	2925001	3025000	1	0.202194	0.202194	4.36549
85	2950001	3050000	1	0.202194	0.202194	4.36549
85	2975001	3075000	1	0.202194	0.202194	4.36549
85	5425001	5525000	1	0.207727	0.207727	4.49339
85	5450001	5550000	1	0.207727	0.207727	4.49339
85	5475001	5575000	1	0.207727	0.207727	4.49339
85	5500001	5600000	1	0.207727	0.207727	4.49339
88	5450001	5550000	1	0.18231	0.18231	3.90585
100	4450001	4550000	2	0.192552	0.189987	4.08331
100	4475001	4575000	2	0.192552	0.189987	4.08331
102	1950001	2050000	1	0.205289	0.205289	4.43703
102	3200001	3300000	2	0.204311	0.205565	4.44341
113	4000001	4100000	1	0.181847	0.181847	3.89515
120	4550001	4650000	1	0.210867	0.210867	4.56597
120	6775001	6875000	2	0.203545	0.203148	4.38754
121	2525001	2625000	2	0.273435	0.23794	5.19179
121	2550001	2650000	1	0.338522	0.338522	7.51685
121	3975001	4075000	1	0.262783	0.262783	5.76607
121	4950001	5050000	2	0.208063	0.208063	4.50116
124	3350001	3450000	1	0.191395	0.191395	4.11586
124	3375001	3475000	1	0.191395	0.191395	4.11586
124	3400001	3500000	1	0.191395	0.191395	4.11586
124	3425001	3525000	1	0.191395	0.191395	4.11586
132	1800001	1900000	3	0.166819	0.236341	5.15483
132	1825001	1925000	3	0.166819	0.236341	5.15483
132	1850001	1950000	3	0.166819	0.236341	5.15483
134	1900001	2000000	2	0.148208	0.206121	4.45626
134	1925001	2025000	2	0.148208	0.206121	4.45626

## Sheet: Kidney lesions
The top 1% of Z(FST) distribution for kidney lesions group
Scaffold	BIN_START	BIN_END	N_VARIANTS	WEIGHTED_FST	MEAN_FST	Z(Fst)
1	5975001	6075000	1	0.0871966	0.0871966	4.34648
1	6000001	6100000	1	0.0871966	0.0871966	4.34648
1	6025001	6125000	1	0.0871966	0.0871966	4.34648
1	6050001	6150000	1	0.0871966	0.0871966	4.34648
1	10100001	10200000	2	0.0859755	0.0876885	4.37104
1	16800001	16900000	1	0.087551	0.087551	4.36417
1	17550001	17650000	1	0.168605	0.168605	8.411
1	17575001	17675000	1	0.168605	0.168605	8.411
1	17600001	17700000	1	0.168605	0.168605	8.411
1	17625001	17725000	1	0.168605	0.168605	8.411
3	13850001	13950000	1	0.107996	0.107996	5.40273
3	13875001	13975000	1	0.107996	0.107996	5.40273
3	13900001	14000000	3	0.107996	0.107996	5.40273
3	13925001	14025000	3	0.107996	0.107996	5.40273
3	13950001	14050000	3	0.107996	0.107996	5.40273
3	15100001	15200000	1	0.0867181	0.0867181	4.3016
3	15500001	15600000	1	0.0867181	0.0867181	4.3016
3	15525001	15625000	1	0.0867181	0.0867181	4.3016
3	15550001	15650000	1	0.0867181	0.0867181	4.3016
4	10700001	10800000	2	0.121283	0.121283	6.05767
4	10725001	10825000	2	0.121283	0.121283	6.05767
4	16300001	16400000	1	0.0998158	0.0998158	4.97401
4	16325001	16425000	1	0.0998158	0.0998158	4.97401
4	18850001	18950000	1	0.126283	0.126283	6.29797
4	18875001	18975000	1	0.126283	0.126283	6.29797
4	18900001	19000000	1	0.126283	0.126283	6.29797
4	18925001	19025000	1	0.126283	0.126283	6.29797
4	21575001	21675000	1	0.160683	0.160683	8.01548
4	21600001	21700000	1	0.160683	0.160683	8.01548
4	21625001	21725000	1	0.160683	0.160683	8.01548
4	21650001	21750000	1	0.160683	0.160683	8.01548
5	4125001	4225000	1	0.104326	0.104326	5.16527
5	4150001	4250000	1	0.104326	0.104326	5.16527
5	7550001	7650000	1	0.161165	0.161165	8.03954
5	7575001	7675000	1	0.161165	0.161165	8.03954
5	7600001	7700000	1	0.161165	0.161165	8.03954
5	7625001	7725000	1	0.161165	0.161165	8.03954
5	9175001	9275000	4	0.0836975	0.0836975	4.16884
5	9200001	9300000	4	0.0836975	0.0836975	4.16884
5	9225001	9325000	1	0.0836975	0.0836975	4.16884
5	9250001	9350000	1	0.0836975	0.0836975	4.16884
5	9450001	9550000	1	0.0836975	0.0836975	4.16884
5	13850001	13950000	1	0.126183	0.126183	6.31874
5	13875001	13975000	1	0.126183	0.126183	6.31874
5	18150001	18250000	2	0.0872181	0.0872181	4.43255
5	18175001	18275000	2	0.0872181	0.0872181	4.43255
5	18200001	18300000	2	0.0872181	0.0872181	4.43255
5	18625001	18725000	1	0.106092	0.106092	5.30282
5	18650001	18750000	1	0.106092	0.106092	5.30282
5	22775001	22875000	1	0.0999158	0.0999158	4.98152
6	3050001	3150000	5	0.0867181	0.0867181	4.35376
6	3875001	3975000	2	0.0867181	0.0867181	4.35376
6	8125001	8225000	1	0.0898774	0.0898774	4.57644
6	8150001	8250000	1	0.0898774	0.0898774	4.57644
6	13825001	13925000	1	0.101172	0.101172	5.01464
6	13850001	13950000	1	0.101172	0.101172	5.01464
6	18375001	18475000	1	0.0851888	0.0851888	4.26288
6	18400001	18500000	5	0.0851888	0.0851888	4.26288
6	18425001	18525000	5	0.0851888	0.0851888	4.26288
7	14400001	14500000	1	0.117813	0.117813	5.90424
7	14425001	14525000	1	0.117813	0.117813	5.90424
7	23700001	23800000	1	0.093744	0.093744	4.67329
7	23725001	23825000	1	0.093744	0.093744	4.67329
8	3625001	3725000	1	0.0888431	0.0888431	4.42861
8	3650001	3750000	1	0.0888431	0.0888431	4.42861
8	4525001	4625000	1	0.0888431	0.0888431	4.42861
8	9375001	9475000	1	0.0856835	0.0856835	4.27086
8	9400001	9500000	1	0.0856835	0.0856835	4.27086
10	2825001	2925000	1	0.0997671	0.0997671	4.97409
10	2850001	2950000	1	0.0997671	0.0997671	4.97409
10	20250001	20350000	2	0.0173355	0.0846975	4.2217
10	20275001	20375000	2	0.0173355	0.0846975	4.2217
12	6200001	6300000	1	0.129581	0.129581	6.46263
12	6225001	6325000	1	0.129581	0.129581	6.46263
13	2150001	2250000	1	0.0904923	0.0904923	4.51102
13	2175001	2275000	1	0.0904923	0.0904923	4.51102
13	2200001	2300000	1	0.0904923	0.0904923	4.51102
15	6450001	6550000	1	0.0959235	0.0959235	4.78219
15	6475001	6575000	1	0.0959235	0.0959235	4.78219
15	6500001	6600000	1	0.0959235	0.0959235	4.78219
15	6525001	6625000	1	0.0959235	0.0959235	4.78219
16	5325001	5425000	1	0.0918041	0.0918041	4.57652
17	900001	1000000	1	0.093744	0.093744	4.67337
17	3200001	3300000	1	0.118399	0.118399	5.90434
17	3225001	3325000	1	0.118399	0.118399	5.90434
17	3250001	3350000	1	0.118399	0.118399	5.90434
17	3275001	3375000	1	0.118399	0.118399	5.90434
18	4025001	4125000	1	0.0888431	0.0888431	4.42868
18	4050001	4150000	1	0.0888431	0.0888431	4.42868
18	4075001	4175000	1	0.0888431	0.0888431	4.42868
19	1	100000	2	0.0877181	0.0877181	4.37251
19	25001	125000	2	0.0877181	0.0877181	4.37251
19	175001	275000	4	0.106508	0.141499	7.05767
19	200001	300000	4	0.106508	0.141499	7.05767
19	225001	325000	4	0.106508	0.141499	7.05767
19	250001	350000	4	0.106508	0.141499	7.05767
19	7300001	7400000	1	0.105996	0.105996	5.28509
19	7325001	7425000	1	0.105996	0.105996	5.28509
19	7350001	7450000	1	0.105996	0.105996	5.28509
19	7375001	7475000	1	0.105996	0.105996	5.28509
22	6075001	6175000	1	0.108354	0.108354	5.40282
24	75001	175000	2	0.106892	0.106892	5.32982
24	100001	200000	2	0.106892	0.106892	5.32982
24	125001	225000	2	0.106892	0.106892	5.32982
24	150001	250000	2	0.106892	0.106892	5.32982
24	1200001	1300000	2	0.0647886	0.124098	6.18888
24	1225001	1325000	2	0.0647886	0.124098	6.18888
24	11600001	11700000	2	0.0914714	0.0904099	4.50691
25	2200001	2300000	2	0.0844933	0.0884577	4.40944
25	3525001	3625000	1	0.0861888	0.0861888	4.29616
25	3550001	3650000	1	0.0861888	0.0861888	4.29616
25	23225001	23325000	1	0.0861788	0.0861788	4.29566
25	23250001	23350000	1	0.0861788	0.0861788	4.29566
25	23275001	23375000	1	0.0861788	0.0861788	4.29566
25	23300001	23400000	1	0.0861788	0.0861788	4.29566
27	1550001	1650000	1	0.0888774	0.0888774	4.4304
27	1575001	1675000	1	0.0888774	0.0888774	4.4304
27	1600001	1700000	1	0.0888774	0.0888774	4.4304
30	1125001	1225000	1	0.121541	0.121541	6.06121
30	1150001	1250000	1	0.121541	0.121541	6.06121
30	1175001	1275000	1	0.121541	0.121541	6.06121
30	1200001	1300000	1	0.121541	0.121541	6.06121
30	9600001	9700000	1	0.0889977	0.0889977	4.4364
30	9625001	9725000	1	0.0889977	0.0889977	4.4364
31	2375001	2475000	1	0.108907	0.108907	5.43043
31	2400001	2500000	1	0.108907	0.108907	5.43043
31	2425001	2525000	1	0.108907	0.108907	5.43043
31	4175001	4275000	1	0.0957482	0.0957482	4.77344
31	4200001	4300000	1	0.0957482	0.0957482	4.77344
31	4225001	4325000	1	0.0957482	0.0957482	4.77344
31	4250001	4350000	1	0.0957482	0.0957482	4.77344
31	11350001	11450000	1	0.0943755	0.0943755	4.7049
31	11375001	11475000	1	0.0943755	0.0943755	4.7049
31	11400001	11500000	1	0.0943755	0.0943755	4.7049
31	11425001	11525000	1	0.0943755	0.0943755	4.7049
32	200001	300000	1	0.127603	0.127603	6.36387
32	225001	325000	1	0.127603	0.127603	6.36387
32	250001	350000	1	0.127603	0.127603	6.36387
32	1325001	1425000	1	0.103454	0.103454	5.15817
32	1350001	1450000	1	0.103454	0.103454	5.15817
32	1375001	1475000	1	0.103454	0.103454	5.15817
32	2200001	2300000	1	0.102326	0.102326	5.10185
32	3175001	3275000	1	0.0862992	0.0862992	4.30167
32	4775001	4875000	2	0.203154	0.119643	5.96645
32	4800001	4900000	2	0.203154	0.119643	5.96645
32	4825001	4925000	2	0.203154	0.119643	5.96645
32	4850001	4950000	2	0.203154	0.119643	5.96645
33	7050001	7150000	1	0.106019	0.106019	5.28623
33	7075001	7175000	1	0.106019	0.106019	5.28623
33	7100001	7200000	1	0.106019	0.106019	5.28623
33	7125001	7225000	1	0.106019	0.106019	5.28623
36	550001	650000	1	0.105996	0.105996	5.285
36	575001	675000	2	0.105996	0.105996	5.285
36	600001	700000	2	0.105996	0.105996	5.285
36	11450001	11550000	1	0.218546	0.218546	10.9044
36	11500001	11600000	3	0.0702336	0.0865918	4.31628
36	15025001	15125000	1	0.0849618	0.0849618	4.2349
36	15050001	15150000	1	0.0849618	0.0849618	4.2349
36	16100001	16200000	1	0.113732	0.113732	5.67133
36	16125001	16225000	1	0.113732	0.113732	5.67133
36	16150001	16250000	1	0.113732	0.113732	5.67133
36	16175001	16275000	1	0.113732	0.113732	5.67133
36	16800001	16900000	1	0.113732	0.113732	5.67133
36	16825001	16925000	1	0.113732	0.113732	5.67123
41	6450001	6550000	1	0.0825101	0.0825101	4.11249
41	6475001	6575000	1	0.0825101	0.0825101	4.11249
41	6500001	6600000	1	0.0825101	0.0825101	4.11249
41	6525001	6625000	1	0.0825101	0.0825101	4.11249
42	9250001	9350000	1	0.131535	0.131535	6.56019
42	9275001	9375000	1	0.131535	0.131535	6.56019
42	9300001	9400000	2	0.127164	0.0977258	4.87218
42	9325001	9425000	2	0.127164	0.0977258	4.87218
44	3050001	3150000	1	0.166375	0.166375	8.29967
45	2250001	2350000	1	0.188519	0.188519	9.40526
45	2275001	2375000	1	0.188519	0.188519	9.40526
45	2300001	2400000	1	0.188519	0.188519	9.40526
45	2325001	2425000	1	0.188519	0.188519	9.40526
46	6650001	6750000	1	0.145006	0.145006	7.23276
46	6675001	6775000	1	0.145006	0.145006	7.23276
46	6700001	6800000	1	0.145006	0.145006	7.23276
46	6725001	6825000	1	0.145006	0.145006	7.23276
47	3375001	3475000	2	0.124276	0.124276	6.19776
47	3400001	3500000	2	0.124276	0.124276	6.19776
47	3425001	3525000	2	0.124276	0.124276	6.19776
47	3450001	3550000	3	0.107344	0.0945628	4.71425
47	7275001	7375000	1	0.0956937	0.0956937	4.77072
48	1425001	1525000	3	0.0926417	0.0877542	4.37432
48	1450001	1550000	2	0.110953	0.110953	5.53258
48	1475001	1575000	2	0.110953	0.110953	5.53258
48	1500001	1600000	2	0.110953	0.110953	5.53258
48	5050001	5150000	1	0.149219	0.149219	7.44311
48	5075001	5175000	1	0.149219	0.149219	7.44311
48	5100001	5200000	1	0.149219	0.149219	7.44311
48	6725001	6825000	3	0.178679	0.140416	7.00359
48	6750001	6850000	3	0.178679	0.140416	7.00359
48	6775001	6875000	3	0.178679	0.140416	7.00359
48	6800001	6900000	3	0.178679	0.140416	7.00359
49	50001	150000	1	0.12233	0.12233	6.1006
49	5200001	5300000	1	0.122313	0.122313	6.09976
49	5225001	5325000	1	0.122313	0.122313	6.09976
49	5250001	5350000	1	0.122313	0.122313	6.09976
49	5275001	5375000	1	0.122313	0.122313	6.09976
55	450001	550000	1	0.109966	0.109966	5.4833
55	475001	575000	1	0.109966	0.109966	5.4833
55	5000001	5100000	1	0.0849736	0.0849736	4.23549
55	5025001	5125000	1	0.0849736	0.0849736	4.23549
55	5050001	5150000	1	0.0849736	0.0849736	4.23549
55	5075001	5175000	1	0.0849736	0.0849736	4.23549
58	3250001	3350000	1	0.143501	0.143501	7.15762
58	3275001	3375000	1	0.143501	0.143501	7.15762
58	3300001	3400000	1	0.143501	0.143501	7.15762
58	3325001	3425000	1	0.143501	0.143501	7.15762
58	3525001	3625000	1	0.0851829	0.0851829	4.24594
58	3550001	3650000	1	0.0851829	0.0851829	4.24594
58	6975001	7075000	1	0.0936248	0.0936248	4.66742
64	13625001	13725000	1	0.174301	0.174301	8.69539
64	13650001	13750000	1	0.174301	0.174301	8.69539
64	13675001	13775000	1	0.174301	0.174301	8.69539
64	13700001	13800000	1	0.174301	0.174301	8.69539
73	1450001	1550000	3	0.103172	0.103165	5.14374
73	1475001	1575000	3	0.103172	0.103165	5.14374
73	1650001	1750000	1	0.139061	0.139061	6.93594
73	4275001	4375000	1	0.0988288	0.0988288	4.92725
73	5750001	5850000	2	0.111456	0.111456	5.55769
73	5775001	5875000	2	0.111456	0.111456	5.55769
73	9775001	9875000	1	0.141446	0.141446	7.05502
74	3800001	3900000	1	0.145567	0.145567	7.26077
74	3825001	3925000	1	0.145567	0.145567	7.26077
80	750001	850000	2	0.112439	0.112439	5.60677
80	775001	875000	2	0.112439	0.112439	5.60677
80	800001	900000	2	0.112439	0.112439	5.60677
80	1725001	1825000	1	0.0883987	0.0883987	4.4065
80	1750001	1850000	2	0.0942299	0.0951881	4.74547
80	1775001	1875000	2	0.0942299	0.0951881	4.74547
80	1800001	1900000	2	0.0942299	0.0951881	4.74547
80	1825001	1925000	1	0.101978	0.101978	5.08448
80	2025001	2125000	2	0.082797	0.0870779	4.34055
80	2525001	2625000	3	0.124032	0.0867389	4.32363
80	2550001	2650000	3	0.124032	0.0867389	4.32363
80	4375001	4475000	2	0.0759127	0.0864757	4.31048
81	6275001	6375000	2	0.112517	0.110951	5.53248
85	950001	1050000	1	0.094991	0.094991	4.73563
88	2900001	3000000	1	0.138271	0.138271	6.8965
88	2925001	3025000	1	0.138271	0.138271	6.8965
88	2950001	3050000	1	0.138271	0.138271	6.8965
89	1775001	1875000	2	0.0780789	0.0929007	4.63127
89	1800001	1900000	2	0.0780789	0.0929007	4.63127
89	1825001	1925000	2	0.0780789	0.0929007	4.63127
89	1850001	1950000	2	0.0780789	0.0929007	4.63127
91	3325001	3425000	1	0.111783	0.111783	5.57402
91	3350001	3450000	1	0.111783	0.111783	5.57402
91	3575001	3675000	1	0.146357	0.146357	7.30021
91	3600001	3700000	1	0.146357	0.146357	7.30021
91	3625001	3725000	1	0.146357	0.146357	7.30021
91	3650001	3750000	1	0.146357	0.146357	7.30021
92	5100001	5200000	1	0.0889226	0.0889226	4.43265
92	5125001	5225000	1	0.0889226	0.0889226	4.43265
93	11350001	11450000	1	0.155539	0.155539	7.75865
93	11375001	11475000	1	0.155539	0.155539	7.75865
94	200001	300000	1	0.0944682	0.0944682	4.70953
94	225001	325000	1	0.0944682	0.0944682	4.70953
94	250001	350000	1	0.0944682	0.0944682	4.70953
94	275001	375000	1	0.0944682	0.0944682	4.70953
94	4350001	4450000	1	0.133388	0.133388	6.6527
94	4375001	4475000	1	0.133388	0.133388	6.6527
94	4400001	4500000	1	0.133388	0.133388	6.6527
94	4425001	4525000	1	0.133388	0.133388	6.6527
95	2475001	2575000	1	0.115211	0.115211	5.74517
95	2500001	2600000	1	0.115211	0.115211	5.74517
95	2525001	2625000	1	0.115211	0.115211	5.74517
95	2550001	2650000	1	0.115211	0.115211	5.74517
95	4825001	4925000	1	0.116813	0.116813	5.82515
100	1025001	1125000	1	0.127415	0.127415	6.35449
100	1050001	1150000	1	0.127415	0.127415	6.35449
100	1075001	1175000	1	0.127415	0.127415	6.35449
100	1100001	1200000	1	0.127415	0.127415	6.35449
100	1625001	1725000	1	0.0854244	0.0854244	4.258
103	25001	125000	1	0.0902517	0.0902517	4.49901
103	50001	150000	1	0.0902517	0.0902517	4.49901
103	75001	175000	1	0.0902517	0.0902517	4.49901
103	850001	950000	1	0.123492	0.123492	6.15862
104	1050001	1150000	2	-3.34547e-05	0.0836401	4.16891
104	1075001	1175000	2	-3.34547e-05	0.0836401	4.16891
104	1100001	1200000	2	-3.34547e-05	0.0836401	4.16891
104	1125001	1225000	2	-3.34547e-05	0.0836401	4.16891
109	5525001	5625000	1	0.103598	0.103598	5.16536
117	1750001	1850000	1	0.103421	0.103421	5.15652
117	1775001	1875000	1	0.103421	0.103421	5.15652
117	1800001	1900000	1	0.103421	0.103421	5.15652
117	1825001	1925000	1	0.103421	0.103421	5.15652
118	2625001	2725000	1	0.128183	0.128183	6.39283
118	2650001	2750000	1	0.128183	0.128183	6.39283
121	275001	375000	1	0.126701	0.126701	6.31884
121	300001	400000	1	0.126701	0.126701	6.31884
121	325001	425000	1	0.126701	0.126701	6.31884
121	350001	450000	1	0.126701	0.126701	6.31884
121	4450001	4550000	3	0.0220782	0.0830868	4.14129
121	4475001	4575000	1	0.102869	0.102869	5.12896
124	3125001	3225000	2	0.104932	0.106353	5.30291
124	3150001	3250000	2	0.104932	0.106353	5.30291
124	3175001	3275000	2	0.104932	0.106353	5.30291
124	3200001	3300000	1	0.0884026	0.0884026	4.40669
125	750001	850000	1	0.166299	0.166299	8.29587
125	775001	875000	1	0.166299	0.166299	8.29587
125	800001	900000	1	0.166299	0.166299	8.29587
125	825001	925000	1	0.166299	0.166299	8.29587
130	3350001	3450000	1	0.140114	0.140114	6.98852
130	3375001	3475000	1	0.140114	0.140114	6.98852
130	3400001	3500000	1	0.140114	0.140114	6.98852
130	3425001	3525000	1	0.140114	0.140114	6.98852

## Sheet: Antibody titer
The top 1% of Z(FST) distribution for antibody titer group
Scaffold	BIN_START	BIN_END	N_VARIANTS	WEIGHTED_FST	MEAN_FST	Z(Fst)
1	22800001	22900000	1	0.262055	0.262055	4.2438
1	22825001	22925000	1	0.262055	0.262055	4.2438
1	23000001	23100000	1	0.329801	0.329801	5.84574
1	23025001	23125000	1	0.329801	0.329801	5.84574
1	23050001	23150000	1	0.329801	0.329801	5.84574
1	23075001	23175000	1	0.329801	0.329801	5.84574
1	38050001	38150000	2	0.398001	0.397932	6.5766
1	38425001	38525000	1	0.383122	0.383122	6.32067
1	38450001	38550000	1	0.383122	0.383122	6.32067
1	38475001	38575000	1	0.383122	0.383122	6.32067
1	38500001	38600000	1	0.383122	0.383122	6.32067
2	13750001	13850000	1	0.384685	0.384685	6.34774
2	13775001	13875000	1	0.384685	0.384685	6.34774
2	13800001	13900000	1	0.384685	0.384685	6.34774
2	20375001	20475000	1	0.306989	0.306989	4.98278
2	20400001	20500000	1	0.306989	0.306989	4.98278
2	23425001	23525000	1	0.286989	0.286989	4.64167
2	23450001	23550000	1	0.286989	0.286989	4.64167		23525000
3	1950001	2050000	1	0.358744	0.358744	5.89941
3	1975001	2075000	1	0.358744	0.358744	5.89941
3	16200001	16300000	1	0.266055	0.266055	4.29771
3	16225001	16325000	1	0.266055	0.266055	4.29771
3	16850001	16950000	1	0.296989	0.296989	4.83226
3	16875001	16975000	1	0.296989	0.296989	4.83226
3	16900001	17000000	1	0.296989	0.296989	4.83226
3	16925001	17025000	1	0.296989	0.296989	4.83226
3	20700001	20800000	1	0.503945	0.503945	8.40854
3	20725001	20825000	2	0.23686	0.313326	5.11457
3	24175001	24275000	1	0.293149	0.293149	4.7659
4	13625001	13725000	1	0.343713	0.343713	5.63967
4	16675001	16775000	1	0.384685	0.384685	6.34768
4	16700001	16800000	1	0.384685	0.384685	6.34768
4	16725001	16825000	1	0.384685	0.384685	6.34768
4	16750001	16850000	1	0.384685	0.384685	6.34768
4	17975001	18075000	1	0.279068	0.279068	4.52258
4	18000001	18100000	1	0.279068	0.279068	4.52258
4	18025001	18125000	1	0.279068	0.279068	4.52258
4	18050001	18150000	1	0.279068	0.279068	4.52258
4	19050001	19150000	1	0.279382	0.279382	4.528
4	19075001	19175000	1	0.279382	0.279382	4.528
4	19100001	19200000	1	0.279382	0.279382	4.528
4	19125001	19225000	1	0.279382	0.279382	4.528
5	3400001	3500000	3	0.545941	0.402292	6.65194
5	3425001	3525000	3	0.545941	0.402292	6.65194
5	3450001	3550000	3	0.545941	0.402292	6.65194
5	3475001	3575000	3	0.545941	0.402292	6.65194
5	6925001	7025000	1	0.334506	0.334506	5.48057
5	6950001	7050000	1	0.334506	0.334506	5.48057
5	6975001	7075000	1	0.334506	0.334506	5.48057
5	7000001	7100000	1	0.334506	0.334506	5.48057
5	15350001	15450000	1	0.301773	0.301773	4.91493
5	22025001	22125000	1	0.32962	0.32962	5.39614
5	22050001	22150000	1	0.32962	0.32962	5.39614
5	22775001	22875000	1	0.250876	0.250876	4.03541
6	1975001	2075000	2	0.195576	0.244355	3.92272
6	2000001	2100000	2	0.195576	0.244355	3.92272
6	2025001	2125000	2	0.195576	0.244355	3.92272
7	7225001	7325000	1	0.261975	0.261975	4.2272
7	7250001	7350000	1	0.261975	0.261975	4.2272
7	7275001	7375000	1	0.261975	0.261975	4.2272
7	7300001	7400000	1	0.261975	0.261975	4.2272
8	275001	375000	2	0.301142	0.284387	4.61449
8	300001	400000	2	0.301142	0.284387	4.61449
8	325001	425000	1	0.393464	0.393464	6.49939
8	16550001	16650000	1	0.255219	0.255219	4.11046
10	9050001	9150000	5	0.26584	0.261767	4.22361
11	11450001	11550000	1	0.250441	0.250441	4.02789
12	3825001	3925000	1	0.259907	0.259907	4.19147
12	6625001	6725000	1	0.366032	0.366032	6.02535
12	6650001	6750000	1	0.366032	0.366032	6.02535
12	12900001	13000000	1	0.271657	0.271657	4.39451
12	12925001	13025000	1	0.271657	0.271657	4.39451
14	175001	275000	1	0.246439	0.246439	3.95873
15	1450001	1550000	1	0.37402	0.37402	6.16339
15	1475001	1575000	1	0.37402	0.37402	6.16339
15	1500001	1600000	1	0.37402	0.37402	6.16339
16	5950001	6050000	1	0.385973	0.385973	6.36994
16	5975001	6075000	1	0.385973	0.385973	6.36994
16	6000001	6100000	1	0.385973	0.385973	6.36994
16	6025001	6125000	1	0.385973	0.385973	6.36994
18	1	100000	1	0.314932	0.314932	5.14232
18	25001	125000	1	0.314932	0.314932	5.14232
18	50001	150000	1	0.314932	0.314932	5.14232
18	75001	175000	1	0.314932	0.314932	5.14232
18	2325001	2425000	1	0.40834	0.40834	6.75645
18	2700001	2800000	2	0.267765	0.285042	4.62581
18	2725001	2825000	2	0.267765	0.285042	4.62581
19	12475001	12575000	1	0.301821	0.301821	4.91576
20	5775001	5875000	1	0.430386	0.430386	7.13741
20	5800001	5900000	1	0.430386	0.430386	7.13741
20	6825001	6925000	1	0.407121	0.407121	6.73539
20	6850001	6950000	1	0.407121	0.407121	6.73539
20	6875001	6975000	1	0.407121	0.407121	6.73539
20	6900001	7000000	1	0.407121	0.407121	6.73539
20	7125001	7225000	1	0.477699	0.477699	7.955
20	7150001	7250000	1	0.477699	0.477699	7.955
20	7175001	7275000	1	0.477699	0.477699	7.955
20	9800001	9900000	1	0.610139	0.610139	10.2436
20	9825001	9925000	1	0.610139	0.610139	10.2436
20	9850001	9950000	1	0.610139	0.610139	10.2436
20	9875001	9975000	1	0.610139	0.610139	10.2436
22	775001	875000	2	0.287205	0.287381	4.66623
22	800001	900000	2	0.287205	0.287381	4.66623
22	825001	925000	2	0.287205	0.287381	4.66623
22	850001	950000	2	0.287205	0.287381	4.66623
22	2575001	2675000	1	0.286965	0.286965	4.65904
22	2600001	2700000	1	0.286965	0.286965	4.65904
22	2625001	2725000	1	0.286965	0.286965	4.65904
22	2925001	3025000	1	0.309801	0.309801	5.05366
22	2950001	3050000	1	0.309801	0.309801	5.05366
22	2975001	3075000	1	0.309801	0.309801	5.05366
22	3000001	3100000	1	0.309801	0.309801	5.05366
22	4875001	4975000	2	0.337934	0.361084	5.93985
22	4900001	5000000	2	0.337934	0.361084	5.93985
22	5525001	5625000	3	0.444123	0.298508	4.85851
22	6675001	6775000	1	0.33143	0.33143	5.42741
22	6700001	6800000	2	0.261207	0.242881	3.89725
22	6725001	6825000	2	0.261207	0.242881	3.89725
22	6750001	6850000	2	0.261207	0.242881	3.89725
23	10975001	11075000	1	0.253238	0.253238	4.07622
23	11000001	11100000	1	0.253238	0.253238	4.07622
23	11025001	11125000	1	0.253238	0.253238	4.07622
23	11050001	11150000	1	0.253238	0.253238	4.07622
25	3125001	3225000	1	0.395577	0.395577	6.5359
25	3150001	3250000	1	0.395577	0.395577	6.5359
25	3175001	3275000	1	0.395577	0.395577	6.5359
25	3200001	3300000	1	0.395577	0.395577	6.5359
25	8825001	8925000	1	0.295335	0.295335	4.80368
25	8850001	8950000	1	0.295335	0.295335	4.80368
25	8875001	8975000	1	0.295335	0.295335	4.80368
25	8900001	9000000	1	0.295335	0.295335	4.80368
25	20125001	20225000	1	0.297431	0.297431	4.8399
25	20150001	20250000	1	0.297431	0.297431	4.8399
25	20175001	20275000	1	0.297431	0.297431	4.8399
25	20200001	20300000	1	0.297431	0.297431	4.8399
25	23750001	23850000	1	0.262933	0.262933	4.24376
25	23775001	23875000	1	0.262933	0.262933	4.24376
25	23800001	23900000	1	0.262933	0.262933	4.24376
25	23825001	23925000	1	0.262933	0.262933	4.24376
26	3425001	3525000	1	0.249615	0.249615	4.01362
26	4600001	4700000	1	0.249654	0.249654	4.01429
26	4625001	4725000	1	0.249654	0.249654	4.01429
26	4650001	4750000	1	0.249654	0.249654	4.01429
26	9000001	9100000	1	0.251481	0.251481	4.04586
26	10575001	10675000	1	0.261996	0.261996	4.22757
26	12200001	12300000	1	0.449555	0.449555	7.46866
26	12225001	12325000	1	0.449555	0.449555	7.46866
31	2200001	2300000	1	0.423423	0.423423	7.01709
31	2225001	2325000	1	0.423423	0.423423	7.01709
31	2250001	2350000	1	0.423423	0.423423	7.01709
31	2275001	2375000	1	0.423423	0.423423	7.01709
31	5700001	5800000	1	0.254934	0.254934	4.10553
31	5725001	5825000	1	0.254934	0.254934	4.10553
32	4600001	4700000	1	0.470271	0.470271	7.82664
32	4625001	4725000	1	0.470271	0.470271	7.82664
32	4650001	4750000	1	0.470271	0.470271	7.82664
32	4675001	4775000	1	0.470271	0.470271	7.82664
33	325001	425000	2	0.355502	0.355502	5.84339
33	350001	450000	2	0.355502	0.355502	5.84339
33	10050001	10150000	3	0.302019	0.26015	4.19567
33	10075001	10175000	2	0.366683	0.365751	6.02049
33	10100001	10200000	1	0.394599	0.394599	6.519
33	10125001	10225000	1	0.394599	0.394599	6.519
35	4200001	4300000	2	0.269111	0.26884	4.34583
35	4225001	4325000	2	0.269111	0.26884	4.34583
35	4250001	4350000	2	0.269111	0.26884	4.34583
35	4275001	4375000	2	0.269111	0.26884	4.34583
37	8375001	8475000	1	0.285957	0.285957	4.64162
37	8400001	8500000	1	0.285957	0.285957	4.64162
37	8425001	8525000	1	0.285957	0.285957	4.64162
39	2475001	2575000	1	0.302769	0.302769	4.93214
39	2500001	2600000	1	0.302769	0.302769	4.93214
39	2525001	2625000	1	0.302769	0.302769	4.93214
39	2550001	2650000	1	0.302769	0.302769	4.93214
41	11600001	11700000	1	0.31874	0.31874	5.20813
41	11625001	11725000	1	0.31874	0.31874	5.20813
41	11650001	11750000	1	0.31874	0.31874	5.20813
41	11675001	11775000	1	0.31874	0.31874	5.20813
41	12325001	12425000	1	0.31557	0.31557	5.15335
45	10175001	10275000	1	0.294113	0.294113	4.78256
45	10200001	10300000	1	0.294113	0.294113	4.78256
45	10225001	10325000	1	0.294113	0.294113	4.78256
45	10250001	10350000	1	0.294113	0.294113	4.78256
47	5700001	5800000	1	0.253433	0.253433	4.07959
47	5725001	5825000	1	0.253433	0.253433	4.07959
47	5750001	5850000	1	0.253433	0.253433	4.07959
47	5775001	5875000	1	0.253433	0.253433	4.07959
47	9625001	9725000	2	0.366086	0.308519	5.0315
47	9650001	9750000	2	0.366086	0.308519	5.0315
48	6950001	7050000	1	0.289093	0.289093	4.69581
49	5200001	5300000	1	0.327152	0.327152	5.35349
49	5225001	5325000	1	0.327152	0.327152	5.35349
49	5250001	5350000	1	0.327152	0.327152	5.35349
49	5275001	5375000	1	0.327152	0.327152	5.35349
52	1600001	1700000	1	0.28946	0.28946	4.70215
52	1625001	1725000	1	0.28946	0.28946	4.70215
52	1650001	1750000	1	0.28946	0.28946	4.70215
52	6250001	6350000	1	0.420145	0.420145	6.96045
52	6275001	6375000	1	0.420145	0.420145	6.96045
52	6300001	6400000	1	0.420145	0.420145	6.96045
52	6325001	6425000	1	0.420145	0.420145	6.96045
57	7350001	7450000	1	0.288129	0.288129	4.67915
57	7375001	7475000	1	0.288129	0.288129	4.67915
57	7400001	7500000	1	0.288129	0.288129	4.67915
57	7425001	7525000	1	0.288129	0.288129	4.67915
58	3025001	3125000	1	0.243015	0.243015	3.89957
64	650001	750000	1	0.362239	0.362239	5.95981
64	675001	775000	1	0.362239	0.362239	5.95981
64	700001	800000	1	0.362239	0.362239	5.95981
64	3250001	3350000	1	0.258894	0.258894	4.17396
65	5100001	5200000	2	0.30248	0.269005	4.34868
65	5125001	5225000	1	0.339194	0.339194	5.56158
65	5150001	5250000	1	0.339194	0.339194	5.56158
65	5175001	5275000	1	0.339194	0.339194	5.56158
67	4950001	5050000	1	0.253053	0.253053	4.07303
68	1025001	1125000	1	0.355661	0.355661	5.84614
68	1050001	1150000	1	0.355661	0.355661	5.84614
68	1075001	1175000	1	0.355661	0.355661	5.84614
70	10325001	10425000	1	0.272515	0.272515	4.40934
70	10350001	10450000	1	0.272515	0.272515	4.40934
72	1600001	1700000	1	0.391558	0.391558	6.46645
72	1625001	1725000	1	0.391558	0.391558	6.46645
72	1650001	1750000	1	0.391558	0.391558	6.46645
72	1675001	1775000	1	0.391558	0.391558	6.46645
72	7650001	7750000	3	0.17418	0.286744	4.65522
72	7675001	7775000	3	0.17418	0.286744	4.65522
72	7700001	7800000	3	0.17418	0.286744	4.65522
72	7725001	7825000	2	0.142792	0.242572	3.89191
74	200001	300000	1	0.290853	0.290853	4.72623
74	225001	325000	1	0.290853	0.290853	4.72623
74	250001	350000	1	0.290853	0.290853	4.72623
74	4000001	4100000	1	0.291456	0.291456	4.73665
74	4025001	4125000	1	0.291456	0.291456	4.73665
74	4050001	4150000	1	0.291456	0.291456	4.73665
74	4075001	4175000	1	0.291456	0.291456	4.73665
75	400001	500000	1	0.26667	0.26667	4.30833
75	425001	525000	1	0.26667	0.26667	4.30833
75	450001	550000	1	0.26667	0.26667	4.30833
75	475001	575000	1	0.26667	0.26667	4.30833
76	125001	225000	2	0.258626	0.256968	4.14068
76	1225001	1325000	2	0.167488	0.279773	4.53476
76	1250001	1350000	2	0.167488	0.279773	4.53476
76	3325001	3425000	1	0.448279	0.448279	7.44661
76	3350001	3450000	1	0.448279	0.448279	7.44661
78	5325001	5425000	1	0.306875	0.306875	5.00309
78	5350001	5450000	1	0.306875	0.306875	5.00309
78	5375001	5475000	1	0.306875	0.306875	5.00309
78	5400001	5500000	1	0.306875	0.306875	5.00309
78	5875001	5975000	1	0.266847	0.266847	4.31139
78	5900001	6000000	1	0.266847	0.266847	4.31139
78	5925001	6025000	1	0.266847	0.266847	4.31139
78	5950001	6050000	1	0.266847	0.266847	4.31139
80	1050001	1150000	1	0.355635	0.355635	5.84569
80	1075001	1175000	1	0.355635	0.355635	5.84569
80	1100001	1200000	1	0.355635	0.355635	5.84569
86	1925001	2025000	1	0.297109	0.297109	4.83433
86	1950001	2050000	1	0.297109	0.297109	4.83433
86	1975001	2075000	1	0.297109	0.297109	4.83433
86	2000001	2100000	1	0.297109	0.297109	4.83433
88	5450001	5550000	1	0.330257	0.330257	5.40714
88	6425001	6525000	1	0.369067	0.369067	6.0778
88	6450001	6550000	1	0.369067	0.369067	6.0778
88	6475001	6575000	1	0.369067	0.369067	6.0778
88	6500001	6600000	1	0.369067	0.369067	6.0778
89	1675001	1775000	1	0.264658	0.264658	4.27357
89	1700001	1800000	1	0.264658	0.264658	4.27357
89	1725001	1825000	1	0.264658	0.264658	4.27357
89	1750001	1850000	1	0.264658	0.264658	4.27357
90	2750001	2850000	2	0.382935	0.379107	6.25129
90	2775001	2875000	2	0.382935	0.379107	6.25129
90	2800001	2900000	2	0.382935	0.379107	6.25129
90	2825001	2925000	2	0.382935	0.379107	6.25129
90	2900001	3000000	1	0.342994	0.342994	5.62724
93	1050001	1150000	1	0.307596	0.307596	5.01555
93	1075001	1175000	1	0.307596	0.307596	5.01555
93	1100001	1200000	1	0.307596	0.307596	5.01555
96	1775001	1875000	1	0.391792	0.391792	6.47049
96	1800001	1900000	1	0.391792	0.391792	6.47049
96	4300001	4400000	1	0.345798	0.345798	5.6757
96	6025001	6125000	2	0.262867	0.254252	4.09375
101	1675001	1775000	1	0.25028	0.25028	4.02511
101	1700001	1800000	1	0.25028	0.25028	4.02511
101	1725001	1825000	1	0.25028	0.25028	4.02511
101	1750001	1850000	1	0.25028	0.25028	4.02511
104	7550001	7650000	2	0.251591	0.250107	4.02212
105	2850001	2950000	2	0.165795	0.243647	3.91049
105	4825001	4925000	1	0.462233	0.462233	7.68774
106	3525001	3625000	1	0.44446	0.44446	7.38062
106	3550001	3650000	1	0.44446	0.44446	7.38062
106	3575001	3675000	1	0.44446	0.44446	7.38062
107	6800001	6900000	1	0.274174	0.274174	4.43801
113	800001	900000	1	0.309711	0.309711	5.0521
114	4450001	4550000	1	0.274436	0.274436	4.44253
115	4625001	4725000	1	0.250051	0.250051	4.02115
118	7325001	7425000	1	0.369935	0.369935	6.0928
120	6700001	6800000	8	0.305987	0.273989	4.43481
120	6725001	6825000	6	0.303152	0.2614	4.21727
120	6750001	6850000	6	0.303152	0.2614	4.21727
121	925001	1025000	1	0.311303	0.311303	5.07961
121	950001	1050000	1	0.311303	0.311303	5.07961
121	1150001	1250000	1	0.254129	0.254129	4.09162
121	3625001	3725000	2	0.265201	0.245911	3.94961
125	2800001	2900000	1	0.27784	0.27784	4.50136
125	2825001	2925000	1	0.27784	0.27784	4.50136
125	2850001	2950000	1	0.27784	0.27784	4.50136
125	2875001	2975000	1	0.27784	0.27784	4.50136
125	3300001	3400000	1	0.284006	0.284006	4.60791
125	3325001	3425000	1	0.284006	0.284006	4.60791
127	3700001	3800000	2	0.327222	0.305697	4.98274
127	3725001	3825000	2	0.327222	0.305697	4.98274
127	3750001	3850000	2	0.327222	0.305697	4.98274
127	3775001	3875000	2	0.327222	0.305697	4.98274
127	7325001	7425000	1	0.419452	0.419452	6.94847
131	3600001	3700000	1	0.269934	0.269934	4.36474
132	4225001	4325000	1	0.280058	0.280058	4.53968
132	4250001	4350000	1	0.280058	0.280058	4.53968
132	4275001	4375000	1	0.280058	0.280058	4.53968
132	4300001	4400000	1	0.280058	0.280058	4.53968
133	2175001	2275000	1	0.269783	0.269783	4.36213
133	2200001	2300000	1	0.269783	0.269783	4.36213
133	2225001	2325000	1	0.269783	0.269783	4.36213
133	2725001	2825000	1	0.353857	0.353857	5.81496
133	2750001	2850000	1	0.353857	0.353857	5.81496
133	2775001	2875000	1	0.353857	0.353857	5.81496
133	2800001	2900000	1	0.353857	0.353857	5.81496
134	2700001	2800000	1	0.360699	0.360699	5.93319
134	2725001	2825000	1	0.360699	0.360699	5.93319

## Sheet: Virus clearance
The top 1% of Z(FST) distribution for virus clearance group
Scaffold	BIN_START	BIN_END	N_VARIANTS	WEIGHTED_FST	MEAN_FST	Z(Fst)
1	4450001	4550000	1	0.123526	0.123526	5.17773
1	4475001	4575000	1	0.123526	0.123526	5.17773
1	4500001	4600000	1	0.123526	0.123526	5.17773
1	4525001	4625000	1	0.123526	0.123526	5.17773
1	23825001	23925000	2	0.142606	0.142606	5.85572
1	23850001	23950000	2	0.142606	0.142606	5.85572
1	24525001	24625000	2	0.105197	0.105197	4.2405
1	24550001	24650000	2	0.105197	0.105197	4.2405
1	38050001	38150000	2	0.129993	0.129892	5.37295
1	38275001	38375000	1	0.133696	0.133696	5.54132
1	38300001	38400000	1	0.133696	0.133696	5.54132
1	38425001	38525000	1	0.209806	0.209806	8.91006
1	38450001	38550000	1	0.209806	0.209806	8.91006
1	38475001	38575000	1	0.209806	0.209806	8.91006
1	38500001	38600000	1	0.209806	0.209806	8.91006
1	38525001	38625000	1	0.188794	0.188794	7.98004
1	38550001	38650000	1	0.188794	0.188794	7.98004
1	38575001	38675000	1	0.188794	0.188794	7.98004
1	38600001	38700000	1	0.188794	0.188794	7.98004
2	20325001	20425000	1	0.134141	0.134141	5.56101
2	20350001	20450000	1	0.134141	0.134141	5.56101
2	20375001	20475000	1	0.134141	0.134141	5.56101
2	20400001	20500000	1	0.134141	0.134141	5.56101
3	1950001	2050000	1	0.122899	0.122899	5.06343
3	1975001	2075000	1	0.122899	0.122899	5.06343
3	24175001	24275000	1	0.131178	0.131178	5.42987
5	4300001	4400000	1	0.146606	0.146606	6.11273
5	4325001	4425000	1	0.146606	0.146606	6.11273
5	4350001	4450000	1	0.146606	0.146606	6.11273
5	4375001	4475000	1	0.146606	0.146606	6.11273
5	6925001	7025000	1	0.103412	0.103412	4.2009
5	6950001	7050000	1	0.103412	0.103412	4.2009
5	6975001	7075000	1	0.103412	0.103412	4.2009
5	7000001	7100000	1	0.103412	0.103412	4.2009
5	16525001	16625000	1	0.117787	0.117787	4.84046
5	16550001	16650000	1	0.117787	0.117787	4.84046
5	16575001	16675000	1	0.117787	0.117787	4.84046
5	16600001	16700000	1	0.117787	0.117787	4.84046
5	19100001	19200000	2	0.108622	0.108348	4.41938
5	19125001	19225000	2	0.108622	0.108348	4.41938
5	19150001	19250000	2	0.108622	0.108348	4.41938
5	22550001	22650000	1	0.144897	0.144897	6.21349
6	13475001	13575000	1	0.106622	0.106622	4.27104
6	13500001	13600000	1	0.106622	0.106622	4.27104
6	19270001	19370000	1	0.113787	0.113787	4.74862
6	19295001	19395000	1	0.113787	0.113787	4.74862
6	19320001	19420000	1	0.113787	0.113787	4.74862
7	5000001	5100000	3	0.109989	0.109989	4.49199
7	5025001	5125000	2	0.109989	0.109989	4.49199
7	7325001	7425000	5	0.126537	0.126537	5.23615
7	9575001	9675000	1	0.109989	0.109989	4.49201
7	9600001	9700000	1	0.109989	0.109989	4.49201
7	9625001	9725000	1	0.109989	0.109989	4.49201
7	9650001	9750000	1	0.109989	0.109989	4.49201
7	14025001	14125000	1	0.115787	0.115787	4.74864
7	14050001	14150000	1	0.115787	0.115787	4.74864
7	14075001	14175000	1	0.115787	0.115787	4.74864
7	14100001	14200000	1	0.115787	0.115787	4.74864
7	19350001	19450000	1	0.131503	0.131503	5.43064
7	19375001	19475000	1	0.131503	0.131503	5.43064
7	19400001	19500000	1	0.131503	0.131503	5.43064
8	250001	350000	2	0.150174	0.137941	5.72921
8	275001	375000	2	0.150174	0.137941	5.72921
8	300001	400000	1	0.21556	0.21556	9.16474
8	1450001	1550000	5	0.126046	0.113196	4.63396
8	13900001	14000000	2	0.121103	0.121103	4.98391
8	13925001	14025000	1	0.121103	0.121103	4.98391
8	13950001	14050000	1	0.121103	0.121103	4.98391
8	14925001	15025000	1	0.104714	0.104714	4.25853
8	21400001	21500000	2	0.162284	0.162284	6.80468
8	21425001	21525000	2	0.162284	0.162284	6.80468
9	600001	700000	1	0.172226	0.172226	7.24671
10	2850001	2950000	1	0.100579	0.100579	4.07551
11	4150001	4250000	2	0.133503	0.133762	5.54424
11	4175001	4275000	2	0.133503	0.133762	5.54424
11	4200001	4300000	1	0.107197	0.107197	4.36843
11	5875001	5975000	1	0.107197	0.107197	4.36843
11	7450001	7550000	1	0.126537	0.126537	5.22445
12	9375001	9475000	1	0.128515	0.128515	5.312
12	9450001	9550000	1	0.106055	0.106055	4.31789
14	12250001	12350000	1	0.172508	0.172508	7.2592
14	12275001	12375000	1	0.172508	0.172508	7.2592
14	12300001	12400000	1	0.172508	0.172508	7.2592
15	2300001	2400000	2	0.0983275	0.129025	5.33457
15	9500001	9600000	2	0.0983275	0.129025	5.33457
15	9525001	9625000	2	0.0983275	0.129025	5.33457
15	9550001	9650000	2	0.0983275	0.129025	5.33457
16	25001	125000	1	0.104785	0.104785	4.26167
16	5950001	6050000	1	0.104785	0.104785	4.26167
16	5975001	6075000	1	0.104785	0.104785	4.26167
16	6000001	6100000	1	0.104785	0.104785	4.26167
16	14050001	14150000	1	0.102863	0.102863	4.1766
16	15875001	15975000	1	0.102863	0.102863	4.1766
16	15900001	16000000	1	0.125482	0.125482	5.17775
16	16025001	16125000	1	0.125482	0.125482	5.17775
16	16050001	16150000	1	0.125482	0.125482	5.17775
16	16075001	16175000	1	0.125482	0.125482	5.17775
17	11875001	11975000	2	0.100836	0.101109	4.09897
17	13250001	13350000	2	0.100836	0.101109	4.09897
17	13275001	13375000	2	0.100836	0.101109	4.09897
17	13300001	13400000	2	0.100836	0.101109	4.09897
18	1400001	1500000	1	0.164284	0.164284	6.89519
20	5800001	5900000	1	0.181473	0.181473	7.656
20	7125001	7225000	1	0.181473	0.181473	7.656
20	7150001	7250000	1	0.181473	0.181473	7.656
20	7175001	7275000	1	0.173475	0.173475	7.302
20	9800001	9900000	1	0.173475	0.173475	7.302
20	9825001	9925000	1	0.173475	0.173475	7.302
20	9850001	9950000	1	0.173475	0.173475	7.302
21	50001	150000	1	0.104439	0.104439	4.24636
21	4425001	4525000	1	0.104439	0.104439	4.24636
21	4450001	4550000	1	0.104439	0.104439	4.24636
21	4475001	4575000	1	0.104439	0.104439	4.24636
21	12900001	13000000	2	0.119329	0.113133	4.63117
22	775001	875000	2	0.119329	0.113133	4.63117
22	800001	900000	2	0.119329	0.113133	4.63117
22	825001	925000	2	0.119329	0.113133	4.63117
22	2450001	2550000	1	0.137488	0.137488	5.70916
22	2575001	2675000	1	0.137488	0.137488	5.70916
22	2600001	2700000	1	0.137488	0.137488	5.70916
22	6850001	6950000	1	0.10508	0.10508	4.27473
23	800001	900000	1	0.121103	0.121103	4.98393
23	10975001	11075000	1	0.121103	0.121103	4.98393
23	11000001	11100000	1	0.121103	0.121103	4.98393
23	11025001	11125000	1	0.121103	0.121103	4.98393
25	10675001	10775000	1	0.107024	0.107024	4.36078
25	14575001	14675000	1	0.117846	0.117846	4.83977
26	1525001	1625000	1	0.13151	0.13151	5.44456
26	8975001	9075000	1	0.1408	0.1408	5.85575
26	10550001	10650000	1	0.150044	0.150044	6.26491
30	850001	950000	1	0.123252	0.123252	5.07905
30	900001	1000000	1	0.123252	0.123252	5.07905
30	925001	1025000	1	0.123252	0.123252	5.07905
30	950001	1050000	1	0.123252	0.123252	5.07905
30	1650001	1750000	1	0.101299	0.101299	4.10738
30	6050001	6150000	1	0.101299	0.101299	4.10738
30	6075001	6175000	1	0.101299	0.101299	4.10738
30	6100001	6200000	1	0.101299	0.101299	4.10738
30	15575001	15675000	1	0.111652	0.111652	4.56562
30	15875001	15975000	1	0.111652	0.111652	4.56562
31	1000001	1100000	1	0.122644	0.122644	5.05214
31	2200001	2300000	1	0.122644	0.122644	5.05214
31	2225001	2325000	1	0.122644	0.122644	5.05214
31	2250001	2350000	1	0.122644	0.122644	5.05214
32	2975001	3075000	2	0.111344	0.125303	5.16983
32	4050001	4150000	2	0.111344	0.125303	5.16983
33	300001	400000	2	0.132497	0.132497	5.48825
33	325001	425000	2	0.132497	0.132497	5.48825
33	350001	450000	1	0.124729	0.124729	5.14443
33	575001	675000	1	0.124729	0.124729	5.14443
33	600001	700000	1	0.124729	0.124729	5.14443
33	1200001	1300000	2	0.0680319	0.113326	4.63971
33	4100001	4200000	1	0.193186	0.193186	8.17443
33	5925001	6025000	1	0.193186	0.193186	8.17443
34	10725001	10825000	1	0.10567	0.10567	4.30085
35	7775001	7875000	1	0.10567	0.10567	4.30085
35	7800001	7900000	1	0.10567	0.10567	4.30085
35	7825001	7925000	1	0.10567	0.10567	4.30085
36	18775001	18875000	1	0.117862	0.117862	4.84048
37	6525001	6625000	1	0.103248	0.103248	4.19364
37	6550001	6650000	1	0.103248	0.103248	4.19364
37	6575001	6675000	1	0.103248	0.103248	4.19364
38	2850001	2950000	1	0.120123	0.120123	4.94056
38	6250001	6350000	1	0.120123	0.120123	4.94056
38	6275001	6375000	1	0.120123	0.120123	4.94056
40	6600001	6700000	1	0.104327	0.104327	4.2414
40	8475001	8575000	1	0.114414	0.114414	4.68787
40	8825001	8925000	1	0.114414	0.114414	4.68787
40	8850001	8950000	1	0.114414	0.114414	4.68787
40	8875001	8975000	1	0.114414	0.114414	4.68787
41	7925001	8025000	1	0.140198	0.140198	5.82911
41	11675001	11775000	1	0.154547	0.154547	6.46421
42	1750001	1850000	1	0.154547	0.154547	6.46421
42	1775001	1875000	1	0.154547	0.154547	6.46421
42	1800001	1900000	1	0.154547	0.154547	6.46421
45	2175001	2275000	1	0.138736	0.138736	5.7644
45	2525001	2625000	1	0.138736	0.138736	5.7644
45	2550001	2650000	1	0.138736	0.138736	5.7644
45	2600001	2700000	1	0.140734	0.140734	5.85283
45	3850001	3950000	1	0.140734	0.140734	5.85283
45	3875001	3975000	1	0.140734	0.140734	5.85283
45	3900001	4000000	1	0.140734	0.140734	5.85283
45	5750001	5850000	10	0.0923981	0.109602	4.47488
45	5850001	5950000	1	0.184674	0.184674	7.79768
45	6575001	6675000	1	0.232056	0.232056	9.89488
45	10175001	10275000	1	0.232056	0.232056	9.89488
45	10200001	10300000	1	0.232056	0.232056	9.89488
45	10225001	10325000	1	0.232056	0.232056	9.89488
47	4875001	4975000	1	0.124172	0.124172	5.11977
48	425001	525000	1	0.124172	0.124172	5.11977
51	4900001	5000000	3	0.0545605	0.104658	4.25605
51	4925001	5025000	2	0.161259	0.16224	6.80472
51	4950001	5050000	1	0.166211	0.166211	6.98048
51	5425001	5525000	1	0.115359	0.115359	4.7297
52	8425001	8525000	1	0.128462	0.128462	5.30965
53	4575001	4675000	1	0.128462	0.128462	5.30965
53	4600001	4700000	1	0.128462	0.128462	5.30965
53	4625001	4725000	1	0.128462	0.128462	5.30965
53	4650001	4750000	1	0.144625	0.144625	6.02505
54	75001	175000	1	0.144625	0.144625	6.02505
64	7600001	7700000	1	0.10139	0.10139	4.11141
64	9050001	9150000	1	0.10139	0.10139	4.11141
65	5100001	5200000	1	0.151894	0.151894	6.34679
65	5125001	5225000	1	0.151894	0.151894	6.34679
65	5150001	5250000	1	0.151894	0.151894	6.34679
66	2225001	2325000	1	0.110326	0.110326	4.50693
66	3050001	3150000	1	0.110326	0.110326	4.50693
66	3075001	3175000	1	0.110326	0.110326	4.50693
66	3100001	3200000	1	0.110326	0.110326	4.50693
66	3125001	3225000	1	0.104291	0.104291	4.23981
66	5625001	5725000	3	0.137669	0.109384	4.46523
66	10175001	10275000	3	0.137669	0.109384	4.46523
66	10200001	10300000	3	0.137669	0.109384	4.46523
66	10225001	10325000	3	0.137669	0.109384	4.46523
69	4275001	4375000	1	0.115236	0.115236	4.72425
70	200001	300000	1	0.115236	0.115236	4.72425
70	1675001	1775000	2	0.105453	0.105407	4.2892
70	1700001	1800000	2	0.105453	0.105407	4.2892
71	1050001	1150000	1	0.112214	0.112214	4.59049
71	1550001	1650000	1	0.173856	0.173856	7.31886
72	8225001	8325000	1	0.129702	0.129702	5.36454
74	6675001	6775000	1	0.142062	0.142062	5.91161
75	525001	625000	2	0.115917	0.115545	4.73793
76	100001	200000	2	0.0994998	0.103112	4.18762
76	1000001	1100000	2	0.118269	0.129486	5.35498
76	1450001	1550000	1	0.123167	0.123167	5.07529
76	3325001	3425000	1	0.123167	0.123167	5.07529
79	2250001	2350000	1	0.214205	0.214205	9.10477
80	650001	750000	1	0.214205	0.214205	9.10477
80	675001	775000	1	0.214205	0.214205	9.10477
80	1675001	1775000	1	0.171304	0.171304	7.2059
80	4250001	4350000	2	0.100747	0.100823	4.08631
81	1175001	1275000	2	0.100747	0.100823	4.08631
85	225001	325000	1	0.122881	0.122881	5.06263
85	2975001	3075000	1	0.185527	0.185527	7.83544
85	5425001	5525000	1	0.185527	0.185527	7.83544
85	5450001	5550000	1	0.185527	0.185527	7.83544
85	5475001	5575000	1	0.185527	0.185527	7.83544
85	5500001	5600000	1	0.166904	0.166904	7.01115
86	1925001	2025000	1	0.166904	0.166904	7.01115
86	1950001	2050000	1	0.166904	0.166904	7.01115
86	1975001	2075000	1	0.166904	0.166904	7.01115
88	5450001	5550000	1	0.140785	0.140785	5.85509
88	6425001	6525000	1	0.140785	0.140785	5.85509
88	6450001	6550000	1	0.140785	0.140785	5.85509
88	6475001	6575000	1	0.140785	0.140785	5.85509
88	6500001	6600000	1	0.106724	0.106724	4.3475
88	6575001	6675000	1	0.106724	0.106724	4.3475
88	6650001	6750000	1	0.104071	0.104071	4.23007
89	1225001	1325000	1	0.104071	0.104071	4.23007
89	1250001	1350000	1	0.104071	0.104071	4.23007
89	1275001	1375000	1	0.104071	0.104071	4.23007
89	1300001	1400000	1	0.162849	0.162849	6.83167
89	1675001	1775000	1	0.162849	0.162849	6.83167
89	1700001	1800000	1	0.162849	0.162849	6.83167
89	1725001	1825000	1	0.162849	0.162849	6.83167
92	6550001	6650000	1	0.131196	0.131196	5.43066
93	300001	400000	1	0.131196	0.131196	5.43066
93	325001	425000	1	0.131196	0.131196	5.43066
93	350001	450000	1	0.131196	0.131196	5.43066
93	375001	475000	1	0.106826	0.106826	4.35201
93	700001	800000	1	0.106826	0.106826	4.35201
93	725001	825000	1	0.106826	0.106826	4.35201
93	750001	850000	1	0.106826	0.106826	4.35201
93	1900001	2000000	1	0.11404	0.11404	4.67131
94	4775001	4875000	1	0.152657	0.152657	6.38056
96	1775001	1875000	1	0.152657	0.152657	6.38056
106	2850001	2950000	1	0.120776	0.120776	4.96946
106	3525001	3625000	1	0.120776	0.120776	4.96946
106	3550001	3650000	1	0.120776	0.120776	4.96946
106	4850001	4950000	1	0.130394	0.130394	5.39517
115	4575001	4675000	1	0.103417	0.103417	4.20112
121	700001	800000	1	0.130611	0.130611	5.40477
121	925001	1025000	1	0.130611	0.130611	5.40477
121	1125001	1225000	1	0.114585	0.114585	4.69544
121	1150001	1250000	2	0.186316	0.114698	4.70044
121	2225001	2325000	2	0.186316	0.114698	4.70044
121	2250001	2350000	2	0.186316	0.114698	4.70044
121	2275001	2375000	2	0.186316	0.114698	4.70044
121	4650001	4750000	3	0.155068	0.109618	4.47559
122	650001	750000	2	0.104198	0.11051	4.51507
124	1550001	1650000	1	0.128487	0.128487	5.31076
124	5025001	5125000	1	0.128487	0.128487	5.31076
124	5050001	5150000	1	0.128487	0.128487	5.31076
124	5075001	5175000	1	0.128487	0.128487	5.31076
125	2875001	2975000	1	0.109972	0.109972	4.49126
125	3025001	3125000	1	0.109972	0.109972	4.49126
125	3050001	3150000	1	0.109972	0.109972	4.49126
125	3075001	3175000	1	0.109972	0.109972	4.49126
131	4900001	5000000	1	0.124594	0.124594	5.13845
132	6675001	6775000	3	0.120903	0.112095	4.58523

## Sheet: Viremia-350
The top 1% of Z(FST) distribution for viremia-350 group
Scaffold	BIN_START	BIN_END	N_VARIANTS	WEIGHTED_FST	MEAN_FST	Z(Fst)
1	3600001	3700000	2	0.0586762	0.10119	4.06832
1	3625001	3725000	2	0.0586762	0.10119	4.06832
1	3650001	3750000	2	0.0586762	0.10119	4.06832
1	3675001	3775000	1	0.155078	0.155078	5.59161
1	6800001	6900000	1	0.334288	0.334288	10.6575
1	6825001	6925000	1	0.334288	0.334288	10.6575
1	6850001	6950000	1	0.334288	0.334288	10.6575
1	6875001	6975000	1	0.334288	0.334288	10.6575
1	8250001	8350000	1	0.234963	0.234963	7.84978
1	8275001	8375000	1	0.234963	0.234963	7.84978
1	8300001	8400000	1	0.234963	0.234963	7.84978
1	8325001	8425000	1	0.234963	0.234963	7.84978
1	9725001	9825000	2	0.120438	0.116317	4.49593
1	9750001	9850000	1	0.147634	0.147634	5.38119
1	9775001	9875000	1	0.147634	0.147634	5.38119
1	9900001	10000000	2	0.13848	0.215283	7.29347
1	9925001	10025000	2	0.13848	0.215283	7.29347
1	9950001	10050000	1	0.379724	0.379724	11.9419
1	9975001	10075000	1	0.379724	0.379724	11.9419
1	10425001	10525000	4	0.0181246	0.103024	4.12016
1	10450001	10550000	4	0.0181246	0.103024	4.12016
1	10475001	10575000	3	0.0285218	0.139637	5.15513
1	10500001	10600000	3	0.0285218	0.139637	5.15513
1	10675001	10775000	1	0.1179	0.1179	4.54067
1	10700001	10800000	1	0.1179	0.1179	4.54067
1	10725001	10825000	1	0.1179	0.1179	4.54067
1	10750001	10850000	1	0.1179	0.1179	4.54067
1	16225001	16325000	3	0.180663	0.127812	4.82086
1	16250001	16350000	3	0.180663	0.127812	4.82086
1	16275001	16375000	3	0.180663	0.127812	4.82086
1	16300001	16400000	4	0.0795005	0.124669	4.73202
1	16800001	16900000	1	0.112015	0.112015	4.37432
1	17350001	17450000	1	0.156444	0.156444	5.63023
1	17375001	17475000	1	0.156444	0.156444	5.63023
1	17400001	17500000	1	0.156444	0.156444	5.63023
1	17425001	17525000	1	0.0705408	0.133344	4.98278
1	17450001	17550000	1	0.0705408	0.133344	4.98278
1	17475001	17575000	1	0.0705408	0.133344	4.98278
1	17500001	17600000	1	0.0705408	0.133344	4.98278
1	17550001	17650000	1	0.132344	0.132344	4.94897
1	17575001	17675000	1	0.132344	0.132344	4.94897
1	17600001	17700000	1	0.132344	0.132344	4.94897
1	17625001	17725000	1	0.132344	0.132344	4.94897
1	26775001	26875000	1	0.204371	0.204371	6.98502
1	30300001	30400000	2	0.193137	0.193137	6.66746
1	30325001	30425000	2	0.193137	0.193137	6.66746
1	30350001	30450000	2	0.193137	0.193137	6.66746
1	30375001	30475000	2	0.193137	0.193137	6.66746
1	30475001	30575000	2	0.184456	0.184456	6.42206
1	30500001	30600000	2	0.184456	0.184456	6.42206
1	30525001	30625000	2	0.184456	0.184456	6.42206
1	30550001	30650000	2	0.184456	0.184456	6.42206
1	32050001	32150000	1	0.172751	0.172751	6.09119
1	32075001	32175000	1	0.172751	0.172751	6.09119
1	32100001	32200000	1	0.172751	0.172751	6.09119
1	32125001	32225000	1	0.172751	0.172751	6.09119
1	37250001	37350000	2	0.00493341	0.118679	4.5627
1	39350001	39450000	3	0.0262247	0.103802	4.14216
2	3075001	3175000	1	0.176675	0.176675	6.20211
2	6125001	6225000	1	0.098941	0.098941	4.00475
2	6150001	6250000	1	0.098941	0.098941	4.00475
2	6175001	6275000	1	0.098941	0.098941	4.00475
2	6200001	6300000	1	0.098941	0.098941	4.00475
2	14550001	14650000	2	0.0150351	0.11393	4.42845
2	14575001	14675000	2	0.0150351	0.11393	4.42845
2	24025001	24125000	1	0.0789289	0.10393	4.07626
2	24050001	24150000	1	0.0789289	0.10393	4.07626
2	27325001	27425000	2	0.133828	0.133828	5.20818
2	27350001	27450000	2	0.133828	0.133828	5.20818
2	29925001	30025000	1	0.208904	0.208904	7.11315
3	1250001	1350000	2	0.12393	0.12393	4.64167
3	1275001	1375000	2	0.12393	0.12393	4.64167
3	1350001	1450000	3	0.0751152	0.0982474	3.98514
3	1375001	1475000	3	0.0751152	0.0982474	3.98514
3	2100001	2200000	1	0.256884	0.256884	8.46944
3	2125001	2225000	1	0.256884	0.256884	8.46944
3	2150001	2250000	1	0.256884	0.256884	8.46944
3	5425001	5525000	1	0.249131	0.249131	8.25028
3	6375001	6475000	1	0.239896	0.239896	7.98923
3	6400001	6500000	1	0.239896	0.239896	7.98923
3	6425001	6525000	1	0.239896	0.239896	7.98923
3	6450001	6550000	1	0.239896	0.239896	7.98923
3	6475001	6575000	1	0.194554	0.194554	6.70751
3	6500001	6600000	1	0.194554	0.194554	6.70751
3	6525001	6625000	2	0.182411	0.182411	6.34774
3	6650001	6750000	2	0.182411	0.182411	6.34774
3	17400001	17500000	1	0.143828	0.143828	5.2736
3	17425001	17525000	1	0.143828	0.143828	5.2736
3	17450001	17550000	1	0.143828	0.143828	5.2736
3	20575001	20675000	1	0.121588	0.121588	4.64493
3	20600001	20700000	1	0.121588	0.121588	4.64493
4	3525001	3625000	1	0.123761	0.123761	4.70635
4	3550001	3650000	1	0.123761	0.123761	4.70635
4	3575001	3675000	1	0.123761	0.123761	4.70635
4	3600001	3700000	1	0.123761	0.123761	4.70635
4	5125001	5225000	2	0.105928	0.104036	4.14072
4	5150001	5250000	2	0.105928	0.104036	4.14072
4	5200001	5300000	2	0.104928	0.101036	4.06397
4	8650001	8750000	2	0.114282	0.123433	4.69708
4	8675001	8775000	1	0.194235	0.194235	6.69849
4	8700001	8800000	1	0.194235	0.194235	6.69849
4	12700001	12800000	1	0.128828	0.128828	5.0156
4	12725001	12825000	1	0.128828	0.128828	5.0156
5	775001	875000	1	0.278293	0.278293	9.07462
5	800001	900000	1	0.278293	0.278293	9.07462
5	825001	925000	1	0.278293	0.278293	9.07462
5	850001	950000	1	0.278293	0.278293	9.07462
5	7550001	7650000	1	0.121909	0.121909	4.654
5	7575001	7675000	1	0.121909	0.121909	4.654
5	7600001	7700000	1	0.121909	0.121909	4.654
5	7625001	7725000	1	0.121909	0.121909	4.654
5	8025001	8125000	3	0.11768	0.152409	5.51617
5	8050001	8150000	1	0.388697	0.388697	12.1955
5	8075001	8175000	1	0.388697	0.388697	12.1955
5	8100001	8200000	1	0.388697	0.388697	12.1955
5	13550001	13650000	1	0.15785	0.15785	5.66997
5	13575001	13675000	1	0.15785	0.15785	5.66997
5	14825001	14925000	3	0.125699	0.0988446	4.00202
5	14850001	14950000	3	0.125699	0.0988446	4.00202
5	14875001	14975000	1	0.198736	0.198736	6.82573
5	14900001	15000000	1	0.198736	0.198736	6.82573
5	20825001	20925000	1	0.262721	0.262721	8.63444
5	20850001	20950000	1	0.262721	0.262721	8.63444
6	8625001	8725000	1	0.109911	0.109911	4.31484
6	8650001	8750000	1	0.109911	0.109911	4.31484
6	13000001	13100000	3	0.107309	0.1309	4.90816
6	13025001	13125000	2	0.105579	0.105465	4.18917
6	16125001	16225000	1	0.131253	0.131253	4.91813
6	16150001	16250000	1	0.131253	0.131253	4.91813
6	19025001	19125000	1	0.131024	0.131024	4.91166
7	1100001	1200000	1	0.113789	0.113789	4.42447
7	1125001	1225000	1	0.113789	0.113789	4.42447
7	1150001	1250000	1	0.113789	0.113789	4.42447
7	21425001	21525000	2	0.178226	0.153473	5.54624
8	1775001	1875000	1	0.112041	0.112041	4.37505
8	3625001	3725000	1	0.197445	0.197445	6.78923
8	14825001	14925000	1	0.141429	0.141429	5.20579
8	14850001	14950000	1	0.141429	0.141429	5.20579
8	14875001	14975000	1	0.141429	0.141429	5.20579
8	15575001	15675000	1	0.122559	0.122559	4.67237
8	15600001	15700000	1	0.122559	0.122559	4.67237
8	15625001	15725000	1	0.122559	0.122559	4.67237
9	14000001	14100000	2	0.0789507	0.114111	4.43357
9	14250001	14350000	1	0.142763	0.142763	5.2435
9	14275001	14375000	1	0.142763	0.142763	5.2435
9	15000001	15100000	1	0.107985	0.107985	4.2604
9	15025001	15125000	1	0.107985	0.107985	4.2604
9	15050001	15150000	1	0.107985	0.107985	4.2604
9	15075001	15175000	1	0.107985	0.107985	4.2604
10	7475001	7575000	2	0.000699011	0.106789	4.22659
10	16275001	16375000	2	0.0873443	0.113738	4.42302
10	16300001	16400000	2	0.0873443	0.113738	4.42302
10	20150001	20250000	1	0.201729	0.201729	6.91033
10	20175001	20275000	1	0.201729	0.201729	6.91033
10	20200001	20300000	3	0.0665724	0.108984	4.28864
10	20225001	20325000	3	0.0665724	0.108984	4.28864
10	21725001	21825000	1	0.136638	0.136638	5.07036
10	21750001	21850000	1	0.136638	0.136638	5.07036
11	2325001	2425000	2	0.0189525	0.0968258	3.94495
11	2350001	2450000	3	0.0446295	0.106188	4.2096
11	2375001	2475000	3	0.0446295	0.106188	4.2096
11	2400001	2500000	1	0.124912	0.124912	4.73889
11	2425001	2525000	1	0.124912	0.124912	4.73889
11	6650001	6750000	2	0.100421	0.0999152	4.03229
11	6675001	6775000	2	0.100421	0.0999152	4.03229
12	2975001	3075000	2	0.0668	0.103452	4.13226
12	3000001	3100000	2	0.0668	0.103452	4.13226
12	12550001	12650000	1	0.098244	0.098244	3.98504
12	12575001	12675000	1	0.098244	0.098244	3.98504
12	12600001	12700000	1	0.098244	0.098244	3.98504
12	12625001	12725000	1	0.098244	0.098244	3.98504
13	1025001	1125000	2	0.174366	0.100043	4.0359
13	1050001	1150000	2	0.174366	0.100043	4.0359
13	1075001	1175000	2	0.174366	0.100043	4.0359
13	1100001	1200000	2	0.174366	0.100043	4.0359
14	11200001	11300000	1	0.11615	0.11615	4.49121
14	11225001	11325000	1	0.11615	0.11615	4.49121
14	11250001	11350000	1	0.11615	0.11615	4.49121
15	11000001	11100000	1	0.113472	0.113472	4.41551
15	11025001	11125000	1	0.113472	0.113472	4.41551
15	11050001	11150000	1	0.113472	0.113472	4.41551
15	11075001	11175000	1	0.113472	0.113472	4.41551
16	9450001	9550000	1	0.140501	0.140501	5.17955
16	9475001	9575000	1	0.140501	0.140501	5.17955
16	9500001	9600000	1	0.140501	0.140501	5.17955
16	9525001	9625000	1	0.140501	0.140501	5.17955
16	9625001	9725000	1	0.172821	0.172821	6.09317
16	9650001	9750000	1	0.172821	0.172821	6.09317
16	9675001	9775000	1	0.172821	0.172821	6.09317
16	9700001	9800000	1	0.172821	0.172821	6.09317
16	13450001	13550000	2	0.101548	0.101548	4.07844
17	2125001	2225000	1	0.105425	0.105425	4.18803
17	2150001	2250000	1	0.105425	0.105425	4.18803
17	2175001	2275000	1	0.105425	0.105425	4.18803
17	2200001	2300000	1	0.105425	0.105425	4.18803
17	9575001	9675000	1	0.10575	0.10575	4.19722
17	9600001	9700000	1	0.10575	0.10575	4.19722
17	9625001	9725000	1	0.10575	0.10575	4.19722
17	9650001	9750000	2	0.107116	0.106977	4.23191
18	3650001	3750000	1	0.112122	0.112122	4.37734
19	3175001	3275000	1	0.100803	0.100803	4.05738
19	3200001	3300000	1	0.100803	0.100803	4.05738
19	5775001	5875000	1	0.130201	0.130201	4.8884
19	10050001	10150000	1	0.151203	0.151203	5.48208
19	10075001	10175000	1	0.151203	0.151203	5.48208
19	10100001	10200000	1	0.151203	0.151203	5.48208
19	10650001	10750000	1	0.098554	0.098554	3.99381
19	10675001	10775000	1	0.098554	0.098554	3.99381
19	10700001	10800000	1	0.098554	0.098554	3.99381
19	10725001	10825000	1	0.098554	0.098554	3.99381
20	2300001	2400000	4	0.112947	0.104408	4.15929
20	6825001	6925000	1	0.145621	0.145621	5.32429
20	6850001	6950000	1	0.145621	0.145621	5.32429
20	6875001	6975000	1	0.145621	0.145621	5.32429
20	6900001	7000000	1	0.145621	0.145621	5.32429
20	12100001	12200000	4	0.121687	0.100536	4.04983
21	25001	125000	1	0.116798	0.116798	4.50952
21	50001	150000	1	0.116798	0.116798	4.50952
21	11000001	11100000	1	0.23994	0.23994	7.99047
22	1675001	1775000	2	0.228208	0.164906	5.86943
22	1700001	1800000	1	0.343049	0.343049	10.9051
22	1725001	1825000	1	0.343049	0.343049	10.9051
22	1750001	1850000	1	0.343049	0.343049	10.9051
22	7300001	7400000	1	0.370968	0.370968	11.6943
22	7325001	7425000	1	0.370968	0.370968	11.6943
22	7350001	7450000	1	0.370968	0.370968	11.6943
22	7375001	7475000	1	0.370968	0.370968	11.6943
22	10200001	10300000	1	0.326504	0.326504	10.4374
22	10225001	10325000	1	0.326504	0.326504	10.4374
22	10250001	10350000	1	0.326504	0.326504	10.4374
22	10275001	10375000	1	0.326504	0.326504	10.4374
23	9300001	9400000	1	0.191781	0.191781	6.62912
23	9325001	9425000	1	0.191781	0.191781	6.62912
24	11875001	11975000	1	0.0982731	0.0982731	3.98587
24	11900001	12000000	1	0.0982731	0.0982731	3.98587
24	11925001	12025000	1	0.0982731	0.0982731	3.98587
24	11950001	12050000	1	0.0982731	0.0982731	3.98587
25	2000001	2100000	1	0.176298	0.176298	6.19146
25	2200001	2300000	2	0.187707	0.143699	5.26995
25	2225001	2325000	1	0.309463	0.309463	9.95573
25	2250001	2350000	1	0.309463	0.309463	9.95573
25	2275001	2375000	1	0.309463	0.309463	9.95573
25	3750001	3850000	1	0.102171	0.102171	4.09605
25	4275001	4375000	1	0.250036	0.250036	8.27586
25	4300001	4400000	2	0.223482	0.122852	4.68066
25	4325001	4425000	2	0.223482	0.122852	4.68066
25	4350001	4450000	2	0.223482	0.122852	4.68066
25	5400001	5500000	1	0.101502	0.101502	4.07714
25	5425001	5525000	1	0.101502	0.101502	4.07714
25	11625001	11725000	1	0.125051	0.125051	4.74282
25	17125001	17225000	1	0.196435	0.196435	6.76068
25	17150001	17250000	1	0.196435	0.196435	6.76068
26	2175001	2275000	1	0.180505	0.180505	6.31038
26	2200001	2300000	1	0.180505	0.180505	6.31038
26	2225001	2325000	3	0.0879805	0.0974829	3.96353
26	2250001	2350000	3	0.0879805	0.0974829	3.96353
26	4000001	4100000	2	0.1494	0.152989	5.53256
26	4025001	4125000	2	0.1494	0.152989	5.53256
26	4050001	4150000	2	0.1494	0.152989	5.53256
26	5150001	5250000	1	0.144326	0.144326	5.28768
26	7125001	7225000	1	0.12678	0.12678	4.79169
26	9525001	9625000	1	0.131351	0.131351	4.9209
26	9550001	9650000	1	0.131351	0.131351	4.9209
26	9575001	9675000	2	0.145867	0.150383	5.4589
26	9600001	9700000	3	0.107221	0.114094	4.43309
26	9625001	9725000	2	0.0918242	0.105466	4.18919
26	9650001	9750000	2	0.0918242	0.105466	4.18919
26	10600001	10700000	2	0.0793838	0.105715	4.19623
27	4325001	4425000	3	0.0987165	0.108901	4.28629
27	4350001	4450000	3	0.0987165	0.108901	4.28629
27	4375001	4475000	3	0.0987165	0.108901	4.28629
27	4400001	4500000	3	0.0987165	0.108901	4.28629
27	11350001	11450000	1	0.0986468	0.0986468	3.99643
27	11375001	11475000	1	0.0986468	0.0986468	3.99643
28	4250001	4350000	1	0.190185	0.190185	6.58401
28	4275001	4375000	1	0.190185	0.190185	6.58401
28	4300001	4400000	2	0.0828759	0.133178	4.97255
28	4325001	4425000	2	0.0828759	0.133178	4.97255
30	1775001	1875000	3	0.0371432	0.118466	4.55667
30	1800001	1900000	2	0.0654238	0.171187	6.04698
30	12400001	12500000	1	0.188468	0.188468	6.53547
30	12425001	12525000	1	0.188468	0.188468	6.53547
30	12450001	12550000	1	0.188468	0.188468	6.53547
30	12475001	12575000	1	0.188468	0.188468	6.53547
30	13500001	13600000	1	0.181659	0.181659	6.343
30	13525001	13625000	1	0.181659	0.181659	6.343
30	13550001	13650000	1	0.181659	0.181659	6.343
30	13575001	13675000	1	0.181659	0.181659	6.343
31	5100001	5200000	2	0.121097	0.121113	4.6315
31	5125001	5225000	2	0.121097	0.121113	4.6315
31	5150001	5250000	2	0.121097	0.121113	4.6315
31	5175001	5275000	2	0.121097	0.121113	4.6315
31	8575001	8675000	2	0.218862	0.218862	7.39464
31	8600001	8700000	2	0.218862	0.218862	7.39464
31	8625001	8725000	2	0.218862	0.218862	7.39464
31	8650001	8750000	2	0.218862	0.218862	7.39464
32	1	100000	2	0.318372	0.185117	6.44075
32	1900001	2000000	2	0.109075	0.109075	4.29121
32	1925001	2025000	2	0.109075	0.109075	4.29121
32	1950001	2050000	2	0.109075	0.109075	4.29121
32	1975001	2075000	2	0.109075	0.109075	4.29121
32	3300001	3400000	1	0.225875	0.225875	7.59289
32	3325001	3425000	1	0.225875	0.225875	7.59289
32	3350001	3450000	1	0.225875	0.225875	7.59289
32	3375001	3475000	1	0.225875	0.225875	7.59289
32	8975001	9075000	1	0.147622	0.147622	5.38085
33	5075001	5175000	1	0.172116	0.172116	6.07324
33	5100001	5200000	1	0.172116	0.172116	6.07324
33	5125001	5225000	1	0.172116	0.172116	6.07324
33	5150001	5250000	1	0.172116	0.172116	6.07324
33	6025001	6125000	1	0.147612	0.147612	5.38057
33	7850001	7950000	2	0.18622	0.136111	5.05546
33	7875001	7975000	2	0.18622	0.136111	5.05546
33	7900001	8000000	2	0.18622	0.136111	5.05546
33	8700001	8800000	1	0.112077	0.112077	4.37607
33	8725001	8825000	1	0.112077	0.112077	4.37607
33	8750001	8850000	1	0.112077	0.112077	4.37607
33	8775001	8875000	1	0.112077	0.112077	4.37607
35	1	100000	1	0.154362	0.154362	5.57137
35	25001	125000	1	0.154362	0.154362	5.57137
35	50001	150000	1	0.154362	0.154362	5.57137
35	75001	175000	1	0.154362	0.154362	5.57137
35	2750001	2850000	1	0.111125	0.111125	4.34916
35	2775001	2875000	1	0.111125	0.111125	4.34916
35	2800001	2900000	1	0.111125	0.111125	4.34916
35	2825001	2925000	1	0.111125	0.111125	4.34916
36	2450001	2550000	2	0.00710383	0.136923	5.07841
36	2475001	2575000	1	0.292256	0.292256	9.46933
36	2500001	2600000	1	0.292256	0.292256	9.46933
36	2525001	2625000	1	0.292256	0.292256	9.46933
36	4075001	4175000	4	0.233839	0.139148	5.14131
36	8300001	8400000	2	0.100766	0.0971732	3.95477
36	11450001	11550000	1	0.164919	0.164919	5.8698
36	15450001	15550000	2	0.141688	0.141966	5.22097
38	3225001	3325000	1	0.130957	0.130957	4.90977
38	3700001	3800000	1	0.107943	0.107943	4.25921
38	6150001	6250000	2	0.101776	0.0989046	4.00372
38	6175001	6275000	1	0.12132	0.12132	4.63735
41	7075001	7175000	1	0.145673	0.145673	5.32576
41	7100001	7200000	1	0.145673	0.145673	5.32576
41	8050001	8150000	1	0.146002	0.146002	5.33506
41	8075001	8175000	1	0.146002	0.146002	5.33506
41	9200001	9300000	1	0.0970921	0.0970921	3.95248
41	9325001	9425000	1	0.119907	0.119907	4.59741
41	9350001	9450000	1	0.119907	0.119907	4.59741
41	9375001	9475000	1	0.119907	0.119907	4.59741
41	11075001	11175000	2	0.148409	0.149051	5.42124
41	12550001	12650000	1	0.104387	0.104387	4.15869
41	12825001	12925000	1	0.103753	0.103753	4.14077
41	12850001	12950000	1	0.103753	0.103753	4.14077
41	12875001	12975000	1	0.103753	0.103753	4.14077
41	12900001	13000000	1	0.103753	0.103753	4.14077
42	700001	800000	3	0.104808	0.0971969	3.95544
42	725001	825000	2	0.117908	0.0990473	4.00775
42	3650001	3750000	2	0.0853042	0.148381	5.4023
42	3675001	3775000	2	0.0853042	0.148381	5.4023
42	3700001	3800000	2	0.0853042	0.148381	5.4023
42	3725001	3825000	2	0.0853042	0.148381	5.4023
42	5075001	5175000	3	0.142823	0.155127	5.593
42	5325001	5425000	2	0.00691099	0.122102	4.65946
42	5350001	5450000	2	0.00691099	0.122102	4.65946
42	5375001	5475000	2	0.00691099	0.122102	4.65946
42	5400001	5500000	2	0.00691099	0.122102	4.65946
42	5700001	5800000	4	0.044209	0.098372	3.98866
42	5725001	5825000	3	0.085147	0.132253	4.9464
42	7825001	7925000	2	0.0163645	0.102824	4.11451
42	7850001	7950000	2	0.0163645	0.102824	4.11451
42	7875001	7975000	1	0.222338	0.222338	7.4929
42	7900001	8000000	1	0.222338	0.222338	7.4929
43	475001	575000	1	0.11534	0.11534	4.46831
43	500001	600000	1	0.11534	0.11534	4.46831
43	525001	625000	1	0.11534	0.11534	4.46831
43	550001	650000	1	0.11534	0.11534	4.46831
43	3975001	4075000	1	0.108751	0.108751	4.28205
43	4000001	4100000	1	0.108751	0.108751	4.28205
43	4025001	4125000	1	0.108751	0.108751	4.28205
43	4050001	4150000	1	0.108751	0.108751	4.28205
44	2950001	3050000	2	0.213505	0.14761	5.38051
45	2625001	2725000	1	0.105058	0.105058	4.17766
45	2650001	2750000	1	0.105058	0.105058	4.17766
45	5875001	5975000	3	0.118378	0.106895	4.22959
45	5900001	6000000	1	0.247782	0.247782	8.21215
45	6325001	6425000	2	0.132648	0.126308	4.77835
45	6350001	6450000	1	0.21881	0.21881	7.39317
45	6375001	6475000	1	0.21881	0.21881	7.39317
47	5700001	5800000	1	0.130232	0.130232	4.88927
47	5725001	5825000	1	0.130232	0.130232	4.88927
47	5750001	5850000	1	0.130232	0.130232	4.88927
47	5775001	5875000	1	0.130232	0.130232	4.88927
47	9800001	9900000	1	0.142011	0.142011	5.22224
47	9825001	9925000	1	0.142011	0.142011	5.22224
47	9850001	9950000	1	0.142011	0.142011	5.22224
47	9875001	9975000	1	0.142011	0.142011	5.22224
48	1	100000	1	0.236234	0.236234	7.88571
48	25001	125000	1	0.236234	0.236234	7.88571
48	8600001	8700000	1	0.128741	0.128741	4.84713
48	8625001	8725000	1	0.128741	0.128741	4.84713
49	6050001	6150000	2	0.200108	0.200108	6.86451
49	6075001	6175000	2	0.200108	0.200108	6.86451
49	6100001	6200000	2	0.200108	0.200108	6.86451
49	6125001	6225000	2	0.200108	0.200108	6.86451
50	825001	925000	2	0.101725	0.108389	4.27182
50	3300001	3400000	3	0.149336	0.14701	5.36355
50	3325001	3425000	3	0.149336	0.14701	5.36355
50	4600001	4700000	2	-0.00523078	0.185513	6.45194
50	4625001	4725000	1	0.400524	0.400524	12.5298
50	5050001	5150000	1	0.0983856	0.0983856	3.98905
50	5075001	5175000	1	0.0983856	0.0983856	3.98905
50	5900001	6000000	1	0.219312	0.219312	7.40736
50	5925001	6025000	1	0.219312	0.219312	7.40736
50	5950001	6050000	1	0.219312	0.219312	7.40736
50	5975001	6075000	1	0.219312	0.219312	7.40736
51	5375001	5475000	1	0.121504	0.121504	4.64255
52	2500001	2600000	1	0.242957	0.242957	8.07576
52	2525001	2625000	1	0.242957	0.242957	8.07576
52	2550001	2650000	1	0.242957	0.242957	8.07576
52	2575001	2675000	1	0.242957	0.242957	8.07576
52	2675001	2775000	1	0.178561	0.178561	6.25543
52	2700001	2800000	1	0.178561	0.178561	6.25543
52	2725001	2825000	1	0.178561	0.178561	6.25543
52	2750001	2850000	2	0.127236	0.0988175	4.00126
53	7500001	7600000	1	0.157467	0.157467	5.65915
53	7525001	7625000	1	0.157467	0.157467	5.65915
53	7550001	7650000	1	0.157467	0.157467	5.65915
53	7575001	7675000	1	0.157467	0.157467	5.65915
54	6650001	6750000	1	0.176517	0.176517	6.19765
54	6675001	6775000	1	0.176517	0.176517	6.19765
54	6700001	6800000	1	0.176517	0.176517	6.19765
54	6725001	6825000	1	0.176517	0.176517	6.19765
55	2800001	2900000	2	0.0339509	0.118494	4.55747
55	4625001	4725000	1	0.149086	0.149086	5.42223
55	4650001	4750000	1	0.149086	0.149086	5.42223
55	4675001	4775000	1	0.149086	0.149086	5.42223
55	4700001	4800000	1	0.149086	0.149086	5.42223
55	5525001	5625000	1	0.097099	0.097099	3.95268
55	5550001	5650000	1	0.097099	0.097099	3.95268
55	5575001	5675000	1	0.097099	0.097099	3.95268
55	5600001	5700000	1	0.097099	0.097099	3.95268
55	6875001	6975000	1	0.110291	0.110291	4.32559
55	6900001	7000000	1	0.110291	0.110291	4.32559
55	6925001	7025000	1	0.110291	0.110291	4.32559
55	6950001	7050000	1	0.110291	0.110291	4.32559
56	3250001	3350000	1	0.178385	0.178385	6.25045
56	3275001	3375000	1	0.178385	0.178385	6.25045
56	3300001	3400000	1	0.178385	0.178385	6.25045
56	3325001	3425000	1	0.178385	0.178385	6.25045
56	7775001	7875000	1	0.171558	0.171558	6.05747
56	7800001	7900000	1	0.171558	0.171558	6.05747
56	7825001	7925000	1	0.171558	0.171558	6.05747
56	7850001	7950000	1	0.171558	0.171558	6.05747
57	7025001	7125000	1	0.180903	0.180903	6.32163
57	7050001	7150000	1	0.180903	0.180903	6.32163
58	8150001	8250000	1	0.276902	0.276902	9.0353
58	8175001	8275000	1	0.276902	0.276902	9.0353
58	8200001	8300000	1	0.276902	0.276902	9.0353
58	8225001	8325000	1	0.276902	0.276902	9.0353
61	4925001	5025000	1	0.113923	0.113923	4.42825
61	4950001	5050000	1	0.113923	0.113923	4.42825
61	4975001	5075000	1	0.113923	0.113923	4.42825
62	425001	525000	1	0.102052	0.102052	4.09269
62	450001	550000	1	0.102052	0.102052	4.09269
62	475001	575000	1	0.102052	0.102052	4.09269
62	500001	600000	1	0.102052	0.102052	4.09269
62	6200001	6300000	1	0.168079	0.168079	5.95912
62	6225001	6325000	1	0.168079	0.168079	5.95912
62	6250001	6350000	1	0.168079	0.168079	5.95912
62	6275001	6375000	1	0.168079	0.168079	5.95912
64	4000001	4100000	2	0.219473	0.219473	7.41192
64	4025001	4125000	2	0.219473	0.219473	7.41192
64	4050001	4150000	2	0.219473	0.219473	7.41192
64	4075001	4175000	3	0.0666841	0.132805	4.96201
67	4900001	5000000	4	0.19565	0.104972	4.17523
67	4925001	5025000	4	0.207723	0.10922	4.29531
68	1650001	1750000	1	0.143044	0.143044	5.25144
68	1675001	1775000	1	0.143044	0.143044	5.25144
68	2375001	2475000	2	0.272694	0.230477	7.72297
68	2400001	2500000	3	0.152567	0.142475	5.23535
68	2425001	2525000	3	0.152567	0.142475	5.23535
68	2450001	2550000	2	0.180364	0.184209	6.41508
69	2975001	3075000	2	0.351656	0.351399	11.1412
69	3000001	3100000	3	0.267489	0.23414	7.82652
69	3025001	3125000	4	0.13198	0.174381	6.13727
69	3050001	3150000	4	0.13198	0.174381	6.13727
69	3100001	3200000	5	0.206068	0.189068	6.55243
69	3125001	3225000	4	0.274355	0.23756	7.92319
69	3150001	3250000	5	0.248649	0.187026	6.49471
69	3175001	3275000	5	0.248649	0.187026	6.49471
69	3975001	4075000	1	0.116872	0.116872	4.51162
69	4000001	4100000	2	0.148745	0.137488	5.09438
69	4025001	4125000	2	0.148745	0.137488	5.09438
69	5400001	5500000	1	0.119019	0.119019	4.57231
69	5425001	5525000	1	0.119019	0.119019	4.57231
69	7275001	7375000	1	0.123845	0.123845	4.70873
69	7300001	7400000	1	0.123845	0.123845	4.70873
69	7325001	7425000	1	0.123845	0.123845	4.70873
69	7350001	7450000	1	0.123845	0.123845	4.70873
70	4450001	4550000	1	0.113854	0.113854	4.4263
70	4475001	4575000	1	0.113854	0.113854	4.4263
70	4500001	4600000	1	0.113854	0.113854	4.4263
70	4525001	4625000	1	0.113854	0.113854	4.4263
70	6225001	6325000	2	0.116111	0.168802	5.97956
70	6250001	6350000	3	0.0990745	0.115374	4.46927
72	4650001	4750000	1	0.122853	0.122853	4.68069
72	4675001	4775000	1	0.122853	0.122853	4.68069
72	4700001	4800000	1	0.122853	0.122853	4.68069
72	4725001	4825000	1	0.122853	0.122853	4.68069
72	7000001	7100000	2	0.119569	0.114128	4.43405
73	475001	575000	1	0.0987145	0.0987145	3.99834
73	500001	600000	1	0.0987145	0.0987145	3.99834
73	525001	625000	1	0.0987145	0.0987145	3.99834
73	5750001	5850000	2	0.100286	0.100286	4.04277
73	5775001	5875000	2	0.100286	0.100286	4.04277
73	9900001	10000000	1	0.120908	0.120908	4.6257
73	9925001	10025000	1	0.120908	0.120908	4.6257
74	6850001	6950000	4	0.102098	0.118178	4.54853
74	6875001	6975000	4	0.102098	0.118178	4.54853
75	5050001	5150000	2	0.0823535	0.118065	4.54534
75	5075001	5175000	2	0.0823535	0.118065	4.54534
75	5100001	5200000	1	0.19703	0.19703	6.7775
76	2450001	2550000	3	0.013067	0.104716	4.16799
76	2475001	2575000	3	0.013067	0.104716	4.16799
76	2500001	2600000	3	0.013067	0.104716	4.16799
76	2525001	2625000	3	0.013067	0.104716	4.16799
76	3425001	3525000	1	0.160828	0.160828	5.75415
78	6500001	6600000	2	0.137361	0.255923	8.44227
78	6525001	6625000	1	0.482591	0.482591	14.8497
78	6550001	6650000	2	0.233308	0.30828	9.92229
78	6575001	6675000	2	0.233308	0.30828	9.92229
78	6600001	6700000	1	0.133968	0.133968	4.99488
78	6625001	6725000	1	0.133968	0.133968	4.99488
79	4100001	4200000	4	0.0491445	0.113304	4.41076
80	5625001	5725000	3	0.0621252	0.0968576	3.94585
80	6600001	6700000	1	0.135241	0.135241	5.03087
81	5425001	5525000	1	0.112546	0.112546	4.38933
81	5450001	5550000	1	0.112546	0.112546	4.38933
81	5475001	5575000	1	0.112546	0.112546	4.38933
82	550001	650000	4	0.128101	0.106522	4.21904
82	600001	700000	4	0.0869775	0.107678	4.25172
83	3925001	4025000	1	0.168332	0.168332	5.96627
83	5100001	5200000	6	0.0833533	0.10066	4.05334
83	5125001	5225000	4	0.143301	0.129104	4.85739
85	950001	1050000	1	0.121953	0.121953	4.65524
86	225001	325000	1	0.0964136	0.0964136	3.9333
86	250001	350000	1	0.0964136	0.0964136	3.9333
87	2975001	3075000	2	0.215548	0.156908	5.64334
87	3000001	3100000	4	0.146636	0.0964274	3.93369
87	3025001	3125000	3	0.166318	0.127542	4.81323
87	3050001	3150000	3	0.166318	0.127542	4.81323
88	5500001	5600000	1	0.211112	0.211112	7.17557
88	5525001	5625000	1	0.211112	0.211112	7.17557
88	5550001	5650000	1	0.211112	0.211112	7.17557
88	5575001	5675000	1	0.211112	0.211112	7.17557
88	6225001	6325000	1	0.0988181	0.0988181	4.00127
88	6425001	6525000	1	0.120141	0.120141	4.60402
88	6450001	6550000	1	0.120141	0.120141	4.60402
88	6475001	6575000	1	0.120141	0.120141	4.60402
88	6500001	6600000	1	0.120141	0.120141	4.60402
92	4525001	4625000	1	0.153069	0.153069	5.53482
92	5100001	5200000	1	0.265599	0.265599	8.71579
92	5125001	5225000	1	0.265599	0.265599	8.71579
92	5150001	5250000	2	0.138631	0.187184	6.49918
92	5175001	5275000	2	0.138631	0.187184	6.49918
92	5200001	5300000	1	0.10877	0.10877	4.28259
92	5225001	5325000	1	0.10877	0.10877	4.28259
92	5750001	5850000	1	0.120692	0.120692	4.6196
93	500001	600000	1	0.140344	0.140344	5.17512
93	9375001	9475000	1	0.107588	0.107588	4.24918
93	9400001	9500000	1	0.107588	0.107588	4.24918
94	4850001	4950000	1	0.209672	0.209672	7.13486
94	4875001	4975000	1	0.209672	0.209672	7.13486
94	4900001	5000000	1	0.209672	0.209672	7.13486
94	4925001	5025000	2	0.113778	0.0992295	4.0129
95	2475001	2575000	1	0.125174	0.125174	4.74629
95	2500001	2600000	1	0.125174	0.125174	4.74629
95	2525001	2625000	1	0.125174	0.125174	4.74629
95	2550001	2650000	1	0.125174	0.125174	4.74629
95	4450001	4550000	1	0.423737	0.423737	13.186
95	4475001	4575000	1	0.423737	0.423737	13.186
95	4500001	4600000	1	0.423737	0.423737	13.186
95	4525001	4625000	1	0.423737	0.423737	13.186
95	4825001	4925000	1	0.239539	0.239539	7.97914
95	4850001	4950000	2	0.151545	0.11714	4.51919
95	4875001	4975000	2	0.151545	0.11714	4.51919
95	4900001	5000000	2	0.151545	0.11714	4.51919
95	5150001	5250000	1	0.0971368	0.0971368	3.95375
95	5175001	5275000	1	0.0971368	0.0971368	3.95375
95	5200001	5300000	1	0.0971368	0.0971368	3.95375
95	5275001	5375000	3	0.135734	0.13146	4.92399
95	5300001	5400000	3	0.135734	0.13146	4.92399
95	5325001	5425000	2	0.263845	0.215138	7.28937
95	5350001	5450000	2	0.263845	0.215138	7.28937
96	3250001	3350000	5	0.268285	0.133556	4.98323
96	3275001	3375000	6	0.197724	0.130513	4.89722
96	3300001	3400000	7	0.143162	0.108484	4.27451
96	3325001	3425000	5	0.157457	0.158878	5.69903
101	4750001	4850000	1	0.101741	0.101741	4.0839
101	4775001	4875000	1	0.101741	0.101741	4.0839
102	300001	400000	1	0.199152	0.199152	6.83749
102	325001	425000	1	0.199152	0.199152	6.83749
102	350001	450000	1	0.199152	0.199152	6.83749
102	375001	475000	1	0.199152	0.199152	6.83749
102	1575001	1675000	1	0.223154	0.223154	7.51597
103	825001	925000	2	0.24251	0.149502	5.43399
103	850001	950000	1	0.303348	0.303348	9.78287
103	875001	975000	3	0.156345	0.153025	5.53358
106	900001	1000000	1	0.170179	0.170179	6.01848
106	4375001	4475000	1	0.103157	0.103157	4.12392
106	4400001	4500000	1	0.103157	0.103157	4.12392
106	4425001	4525000	1	0.103157	0.103157	4.12392
106	4450001	4550000	1	0.103157	0.103157	4.12392
107	1825001	1925000	2	0.227577	0.156078	5.61988
107	1850001	1950000	1	0.239659	0.239659	7.98253
107	1875001	1975000	2	0.163588	0.11557	4.47481
107	1900001	2000000	2	0.163588	0.11557	4.47481
107	5625001	5725000	2	0.12437	0.161614	5.77637
107	5650001	5750000	2	0.12437	0.161614	5.77637
107	5675001	5775000	2	0.12437	0.161614	5.77637
107	5700001	5800000	1	0.343392	0.343392	10.9148
109	5475001	5575000	2	0.073216	0.186795	6.48818
109	5500001	5600000	2	0.073216	0.186795	6.48818
109	5525001	5625000	1	0.363267	0.363267	11.4766
110	2825001	2925000	1	0.148894	0.148894	5.41681
111	4400001	4500000	1	0.10003	0.10003	4.03553
111	4425001	4525000	1	0.10003	0.10003	4.03553
111	4450001	4550000	1	0.10003	0.10003	4.03553
111	4475001	4575000	1	0.10003	0.10003	4.03553
113	1775001	1875000	1	0.155223	0.155223	5.59571
113	1800001	1900000	1	0.155223	0.155223	5.59571
113	1825001	1925000	1	0.155223	0.155223	5.59571
113	3150001	3250000	1	0.187641	0.187641	6.5121
113	3175001	3275000	1	0.233254	0.233254	7.80147
113	3200001	3300000	1	0.233254	0.233254	7.80147
113	3225001	3325000	1	0.233254	0.233254	7.80147
113	3250001	3350000	1	0.233254	0.233254	7.80147
113	3425001	3525000	3	0.28815	0.178272	6.24726
113	3450001	3550000	2	0.297561	0.298227	9.63811
113	3475001	3575000	2	0.297561	0.298227	9.63811
113	3500001	3600000	2	0.297561	0.298227	9.63811
113	4500001	4600000	1	0.18784	0.18784	6.51772
113	4525001	4625000	1	0.18784	0.18784	6.51772
113	4550001	4650000	1	0.18784	0.18784	6.51772
113	4575001	4675000	1	0.18784	0.18784	6.51772
114	2575001	2675000	1	0.161107	0.161107	5.76204
114	2600001	2700000	1	0.161107	0.161107	5.76204
116	2050001	2150000	1	0.106765	0.106765	4.22591
118	3700001	3800000	1	0.118458	0.118458	4.55645
118	3725001	3825000	1	0.118458	0.118458	4.55645
118	3750001	3850000	1	0.118458	0.118458	4.55645
118	3775001	3875000	1	0.118458	0.118458	4.55645
118	3900001	4000000	1	0.197419	0.197419	6.7885
118	3925001	4025000	1	0.197419	0.197419	6.7885
118	5675001	5775000	1	0.298745	0.298745	9.65276
118	5700001	5800000	2	-0.00355607	0.135827	5.04743
118	5725001	5825000	2	-0.00355607	0.135827	5.04743
118	5750001	5850000	2	-0.00355607	0.135827	5.04743
121	275001	375000	1	0.224587	0.224587	7.55648
121	300001	400000	1	0.224587	0.224587	7.55648
121	325001	425000	1	0.224587	0.224587	7.55648
121	350001	450000	1	0.224587	0.224587	7.55648
121	1150001	1250000	1	0.132266	0.132266	4.94677
121	5200001	5300000	1	0.214407	0.214407	7.26871
121	5225001	5325000	2	0.0781071	0.116924	4.51309
121	5250001	5350000	2	0.0781071	0.116924	4.51309
121	5275001	5375000	2	0.0781071	0.116924	4.51309
124	3125001	3225000	2	0.128963	0.128781	4.84826
124	3150001	3250000	2	0.128963	0.128781	4.84826
124	3175001	3275000	2	0.128963	0.128781	4.84826
124	3200001	3300000	1	0.130699	0.130699	4.90247
125	4200001	4300000	1	0.107893	0.107893	4.2578
125	4225001	4325000	1	0.107893	0.107893	4.2578
125	4250001	4350000	1	0.107893	0.107893	4.2578
125	4275001	4375000	1	0.107893	0.107893	4.2578
127	5250001	5350000	1	0.219407	0.219407	7.41005
127	5275001	5375000	2	0.0991082	0.128562	4.84207
127	5300001	5400000	2	0.0991082	0.128562	4.84207
127	5325001	5425000	2	0.0991082	0.128562	4.84207
127	6000001	6100000	2	0.137272	0.124161	4.71766
127	7850001	7950000	3	0.103201	0.104995	4.17588
127	7875001	7975000	3	0.103201	0.104995	4.17588
127	7900001	8000000	2	0.141606	0.141606	5.21079
127	7925001	8025000	2	0.141606	0.141606	5.21079
130	3350001	3450000	1	0.206287	0.206287	7.03918
130	3375001	3475000	1	0.206287	0.206287	7.03918
130	3400001	3500000	1	0.206287	0.206287	7.03918
130	3425001	3525000	1	0.206287	0.206287	7.03918
131	3075001	3175000	2	0.0632152	0.127816	4.82098
133	2475001	2575000	1	0.109127	0.109127	4.29268
133	2500001	2600000	1	0.109127	0.109127	4.29268
133	2525001	2625000	1	0.109127	0.109127	4.29268
133	2550001	2650000	1	0.109127	0.109127	4.29268
