# Supplementary material for: Detection of selection signatures for response to Aleutian mink disease virus infection in American mink
Source: Sci Rep. 2021 Feb 3;11:2944. doi: 10.1038/s41598-021-82522-8 (PMC7859209; doi:10.1038/s41598-021-82522-8)
Supplement: Supplementary file 2 — Supplementary Information 2. [file 41598_2021_82522_MOESM2_ESM.xlsx]

## Sheet: Biological process
The significant GO terms related to biological process for candidate regions detected by integration of top 1% values of Z(FST) and log2 (θπ ratios)
Analysis Type:	PANTHER Overrepresentation Test
Reference List:	Canis lupus familiaris (all genes in database)
Test Type:	FISHER
Correction:	FDR
GO biological process complete	Canis lupus familiaris - REFLIST (20269)	Input (62)	Input (expected)	over/under	Fold Enrichment	Raw P-value	FDR
Wnt signaling pathway, calcium modulating pathway (GO:0007223)	1	2	0	+	> 100	2.74e-05	0.00814
liver regeneration (GO:0097421)	2	2	0.01	+	> 100	5.47e-05	0.0134
animal organ regeneration (GO:0031100)	4	3	0.01	+	> 100	9.37e-07	0.00057
cardiac muscle cell proliferation (GO:0060038)	5	2	0.02	+	> 100	0.00019	0.0329
response to isoquinoline alkaloid (GO:0014072)	5	2	0.02	+	> 100	0.00019	0.0324
response to morphine (GO:0043278)	5	2	0.02	+	> 100	0.00019	0.032
striated muscle cell proliferation (GO:0014855)	5	2	0.02	+	> 100	0.00019	0.0316
zinc ion transport (GO:0006829)	6	2	0.02	+	> 100	0.000253	0.0364
muscle cell proliferation (GO:0033002)	7	2	0.02	+	93.41	0.000325	0.0428
response to progesterone (GO:0032570)	7	2	0.02	+	93.41	0.000325	0.0424
glial cell-derived neurotrophic factor receptor signaling pathway (GO:0035860)	7	2	0.02	+	93.41	0.000325	0.0419
cardiac muscle tissue growth (GO:0055017)	7	2	0.02	+	93.41	0.000325	0.0415
heart growth (GO:0060419)	8	2	0.02	+	81.73	0.000405	0.0484
positive regulation of actin filament bundle assembly (GO:0032233)	27	3	0.08	+	36.32	0.000103	0.0194
regeneration (GO:0031099)	35	3	0.11	+	28.02	0.000211	0.0325
liver development (GO:0001889)	38	3	0.12	+	25.81	0.000265	0.0372
hepaticobiliary system development (GO:0061008)	40	3	0.12	+	24.52	0.000306	0.0407
regulation of actin filament bundle assembly (GO:0032231)	45	3	0.14	+	21.79	0.000424	0.0492
adenylate cyclase-modulating G protein-coupled receptor signaling pathway (GO:0007188)	66	4	0.2	+	19.81	6.18e-05	0.0141
G protein-coupled receptor signaling pathway, coupled to cyclic nucleotide second messenger (GO:0007187)	69	4	0.21	+	18.95	7.29e-05	0.0155
protein polyubiquitination (GO:0000209)	70	4	0.21	+	18.68	7.69e-05	0.0161
proteasome-mediated ubiquitin-dependent protein catabolic process (GO:0043161)	75	4	0.23	+	17.44	9.93e-05	0.0192
proteasomal protein catabolic process (GO:0010498)	89	4	0.27	+	14.69	0.000187	0.0327
gland development (GO:0048732)	198	6	0.61	+	9.91	3.65e-05	0.00933
cell-cell signaling (GO:0007267)	292	7	0.89	+	7.84	3.41e-05	0.00909
organonitrogen compound catabolic process (GO:1901565)	341	7	1.04	+	6.71	8.88e-05	0.0177
cell development (GO:0048468)	741	13	2.27	+	5.74	3.51e-07	0.000236
central nervous system development (GO:0007417)	400	7	1.22	+	5.72	0.000233	0.0346
peptide transport (GO:0015833)	461	8	1.41	+	5.67	8.57e-05	0.0174
neuron differentiation (GO:0030182)	409	7	1.25	+	5.6	0.000266	0.037
amide transport (GO:0042886)	479	8	1.47	+	5.46	0.000111	0.0206
positive regulation of intracellular signal transduction (GO:1902533)	424	7	1.3	+	5.4	0.00033	0.0413
nervous system development (GO:0007399)	978	16	2.99	+	5.35	3.1e-08	3.3e-05
regulation of cellular component biogenesis (GO:0044087)	436	7	1.33	+	5.25	0.000389	0.0474
positive regulation of cell differentiation (GO:0045597)	439	7	1.34	+	5.21	0.000405	0.0488
cellular protein localization (GO:0034613)	567	9	1.73	+	5.19	5.88e-05	0.0139
cellular macromolecule localization (GO:0070727)	570	9	1.74	+	5.16	6.12e-05	0.0142
positive regulation of cell communication (GO:0010647)	767	12	2.35	+	5.11	3.41e-06	0.00174
positive regulation of signaling (GO:0023056)	769	12	2.35	+	5.1	3.5e-06	0.00172
response to oxygen-containing compound (GO:1901700)	581	9	1.78	+	5.06	7.07e-05	0.0153
locomotion (GO:0040011)	517	8	1.58	+	5.06	0.000186	0.033
neurogenesis (GO:0022008)	717	11	2.19	+	5.02	1.11e-05	0.00382
generation of neurons (GO:0048699)	664	10	2.03	+	4.92	3.4e-05	0.00924
cellular catabolic process (GO:0044248)	539	8	1.65	+	4.85	0.000246	0.0361
multicellular organism development (GO:0007275)	2162	32	6.61	+	4.84	1.61e-15	1.03e-11
movement of cell or subcellular component (GO:0006928)	609	9	1.86	+	4.83	0.000101	0.0192
positive regulation of cellular component organization (GO:0051130)	542	8	1.66	+	4.83	0.000255	0.0362
cell differentiation (GO:0030154)	1530	22	4.68	+	4.7	3.98e-10	5.64e-07
system development (GO:0048731)	1950	28	5.96	+	4.69	5e-13	1.07e-09
positive regulation of signal transduction (GO:0009967)	706	10	2.16	+	4.63	5.66e-05	0.0136
cellular developmental process (GO:0048869)	1575	22	4.82	+	4.57	6.84e-10	8.73e-07
protein localization (GO:0008104)	790	11	2.42	+	4.55	2.68e-05	0.00816
anatomical structure development (GO:0048856)	2380	33	7.28	+	4.53	2.91e-15	1.24e-11
negative regulation of cell communication (GO:0010648)	582	8	1.78	+	4.49	0.000408	0.0483
macromolecule localization (GO:0033036)	947	13	2.9	+	4.49	5.16e-06	0.00227
developmental process (GO:0032502)	2552	35	7.81	+	4.48	3.12e-16	3.98e-12
negative regulation of signaling (GO:0023057)	584	8	1.79	+	4.48	0.000417	0.0489
positive regulation of developmental process (GO:0051094)	667	9	2.04	+	4.41	0.000198	0.0316
catabolic process (GO:0009056)	670	9	2.05	+	4.39	0.000204	0.0322
animal organ development (GO:0048513)	1447	19	4.43	+	4.29	3.82e-08	3.75e-05
positive regulation of response to stimulus (GO:0048584)	954	12	2.92	+	4.11	2.96e-05	0.00861
regulation of multicellular organismal development (GO:2000026)	967	12	2.96	+	4.06	3.38e-05	0.00938
regulation of cell communication (GO:0010646)	1533	19	4.69	+	4.05	9.44e-08	8.61e-05
regulation of signaling (GO:0023051)	1539	19	4.71	+	4.04	1e-07	8.54e-05
regulation of cellular component organization (GO:0051128)	1149	14	3.51	+	3.98	8.15e-06	0.00325
regulation of developmental process (GO:0050793)	1232	15	3.77	+	3.98	3.64e-06	0.00172
organic substance transport (GO:0071702)	823	10	2.52	+	3.97	0.000196	0.0318
positive regulation of multicellular organismal process (GO:0051240)	835	10	2.55	+	3.92	0.00022	0.0335
regulation of signal transduction (GO:0009966)	1356	16	4.15	+	3.86	2.39e-06	0.00127
cellular component assembly (GO:0022607)	955	11	2.92	+	3.77	0.000144	0.026
cellular localization (GO:0051641)	878	10	2.69	+	3.72	0.000328	0.0415
regulation of protein modification process (GO:0031399)	894	10	2.73	+	3.66	0.000378	0.0464
regulation of response to stimulus (GO:0048583)	1811	20	5.54	+	3.61	2.52e-07	0.000189
cellular component biogenesis (GO:0044085)	1018	11	3.11	+	3.53	0.00025	0.0363
anatomical structure morphogenesis (GO:0009653)	1038	11	3.18	+	3.46	0.000295	0.0397
multicellular organismal process (GO:0032501)	3493	37	10.68	+	3.46	9.49e-14	2.43e-10
regulation of multicellular organismal process (GO:0051239)	1524	15	4.66	+	3.22	4.46e-05	0.0112
cellular component organization (GO:0016043)	2345	23	7.17	+	3.21	1.9e-07	0.000152
cellular component organization or biogenesis (GO:0071840)	2400	23	7.34	+	3.13	2.89e-07	0.000205
cellular protein modification process (GO:0006464)	1573	15	4.81	+	3.12	6.39e-05	0.0143
protein modification process (GO:0036211)	1573	15	4.81	+	3.12	6.39e-05	0.0141
macromolecule modification (GO:0043412)	1686	16	5.16	+	3.1	3.63e-05	0.00946
positive regulation of cellular process (GO:0048522)	2534	23	7.75	+	2.97	7.6e-07	0.000486
cellular protein metabolic process (GO:0044267)	2002	17	6.12	+	2.78	7.87e-05	0.0162
regulation of biological quality (GO:0065008)	1795	15	5.49	+	2.73	0.000275	0.0378
cellular macromolecule metabolic process (GO:0044260)	2640	22	8.08	+	2.72	6.08e-06	0.00259
protein metabolic process (GO:0019538)	2432	20	7.44	+	2.69	2.33e-05	0.00744
transport (GO:0006810)	1969	16	6.02	+	2.66	0.000225	0.0338
localization (GO:0051179)	2615	21	8	+	2.63	1.92e-05	0.00629
positive regulation of biological process (GO:0048518)	2876	23	8.8	+	2.61	6.77e-06	0.00279
establishment of localization (GO:0051234)	2053	16	6.28	+	2.55	0.000361	0.0447
negative regulation of biological process (GO:0048519)	2468	19	7.55	+	2.52	9.89e-05	0.0194
negative regulation of cellular process (GO:0048523)	2230	17	6.82	+	2.49	0.000291	0.0396
organonitrogen compound metabolic process (GO:1901564)	2894	22	8.85	+	2.49	2.65e-05	0.00825
signaling (GO:0023052)	2521	19	7.71	+	2.46	0.000131	0.024
macromolecule metabolic process (GO:0043170)	3386	25	10.36	+	2.41	9.17e-06	0.00345
cell communication (GO:0007154)	2597	19	7.94	+	2.39	0.000194	0.0318
cellular metabolic process (GO:0044237)	3985	29	12.19	+	2.38	1.39e-06	0.000772
nitrogen compound metabolic process (GO:0006807)	3767	27	11.52	+	2.34	8.3e-06	0.00321
response to stimulus (GO:0050896)	4348	31	13.3	+	2.33	9.85e-07	0.000572
primary metabolic process (GO:0044238)	4125	28	12.62	+	2.22	1.05e-05	0.00372
cellular response to stimulus (GO:0051716)	3298	22	10.09	+	2.18	0.000209	0.0326
cellular process (GO:0009987)	8181	54	25.02	+	2.16	4.43e-14	1.42e-10
metabolic process (GO:0008152)	4943	32	15.12	+	2.12	4.24e-06	0.00194
organic substance metabolic process (GO:0071704)	4350	28	13.31	+	2.1	3.27e-05	0.0093
biological regulation (GO:0065007)	7003	44	21.42	+	2.05	7.79e-09	9.05e-06
regulation of cellular process (GO:0050794)	6166	36	18.86	+	1.91	9.94e-06	0.00363
regulation of biological process (GO:0050789)	6580	37	20.13	+	1.84	1.5e-05	0.00506
biological_process (GO:0008150)	12136	60	37.12	+	1.62	2.48e-11	3.97e-08
Unclassified (UNCLASSIFIED)	8133	2	24.88	-	0.08	2.48e-11	4.53e-08

## Sheet: Molecular Function
The significant GO terms related to molecular function for candidate regions detected by integration of top 1% values of Z(FST) and log2 (θπ ratios)
Analysis Type:	PANTHER Overrepresentation Test
Reference List:	Canis lupus familiaris (all genes in database)
Test Type:	FISHER
Correction:	FDR
GO molecular function complete	Canis lupus familiaris - REFLIST (20269)	Input (62)	Input (expected)	over/under	Fold Enrichment	Raw P-value	FDR
protein binding (GO:0005515)	3451	42	10.56	+	3.98	1.48e-18	4.53e-15
catalytic activity (GO:0003824)	2989	22	9.14	+	2.41	4.38e-05	0.0268
binding (GO:0005488)	8072	48	24.69	+	1.94	2.19e-09	1.68e-06
molecular_function (GO:0003674)	10939	58	33.46	+	1.73	1.02e-11	1.04e-08
Unclassified (UNCLASSIFIED)	9330	4	28.54	-	0.14	1.02e-11	1.56e-08

## Sheet: Cellular Component
The significant GO terms related to cellular component for candidate regions detected by integration of top 1% values of Z(FST) and log2 (θπ ratios)
Analysis Type:	PANTHER Overrepresentation Test
Reference List:	Canis lupus familiaris (all genes in database)
Test Type:	FISHER
Correction:	FDR
GO cellular component complete	Canis lupus familiaris - REFLIST (20269)	Input (62)	Input (expected)	over/under	Fold Enrichment	Raw P-value	FDR
CatSper complex (GO:0036128)	7	2	0.02	+	93.41	0.000325	0.0137
extracellular exosome (GO:0070062)	39	5	0.12	+	41.91	2.22e-07	2.03e-05
extracellular vesicle (GO:1903561)	43	5	0.13	+	38.01	3.46e-07	2.99e-05
extracellular organelle (GO:0043230)	44	5	0.13	+	37.15	3.85e-07	2.99e-05
dendritic tree (GO:0097447)	113	5	0.35	+	14.47	3.01e-05	0.00167
Golgi subcompartment (GO:0098791)	103	4	0.32	+	12.7	0.00032	0.0142
organelle subcompartment (GO:0031984)	107	4	0.33	+	12.22	0.000368	0.0151
dendrite (GO:0030425)	113	4	0.35	+	11.57	0.000449	0.0179
somatodendritic compartment (GO:0036477)	180	6	0.55	+	10.9	2.17e-05	0.0013
cell body (GO:0044297)	126	4	0.39	+	10.38	0.000668	0.026
transport vesicle (GO:0030133)	127	4	0.39	+	10.3	0.000688	0.0261
cell surface (GO:0009986)	286	8	0.87	+	9.14	2.99e-06	0.000221
integral component of plasma membrane (GO:0005887)	363	10	1.11	+	9.01	1.76e-07	1.83e-05
secretory vesicle (GO:0099503)	190	5	0.58	+	8.6	0.00032	0.0138
intrinsic component of plasma membrane (GO:0031226)	396	10	1.21	+	8.26	3.85e-07	3.15e-05
neuron projection (GO:0043005)	350	8	1.07	+	7.47	1.26e-05	0.000854
extracellular space (GO:0005615)	373	8	1.14	+	7.01	1.98e-05	0.00123
plasma membrane bounded cell projection (GO:0120025)	712	14	2.18	+	6.43	2.87e-08	3.44e-06
cell projection (GO:0042995)	728	14	2.23	+	6.29	3.77e-08	4.19e-06
vesicle (GO:0031982)	710	13	2.17	+	5.99	2.17e-07	2.11e-05
whole membrane (GO:0098805)	375	6	1.15	+	5.23	0.00106	0.0383
Golgi apparatus (GO:0005794)	588	9	1.8	+	5	7.74e-05	0.00376
cytoplasmic vesicle (GO:0031410)	655	10	2	+	4.99	3.03e-05	0.00163
intracellular vesicle (GO:0097708)	659	10	2.02	+	4.96	3.19e-05	0.00166
cytosol (GO:0005829)	1438	21	4.4	+	4.77	8.66e-10	1.35e-07
bounding membrane of organelle (GO:0098588)	481	7	1.47	+	4.76	0.000691	0.0256
organelle membrane (GO:0031090)	948	12	2.9	+	4.14	2.79e-05	0.00161
cell periphery (GO:0071944)	2066	25	6.32	+	3.96	5.85e-10	1.01e-07
extracellular region (GO:0005576)	832	10	2.54	+	3.93	0.000214	0.00981
plasma membrane (GO:0005886)	2018	24	6.17	+	3.89	2.13e-09	3.02e-07
cytoplasm (GO:0005737)	4258	47	13.02	+	3.61	4.98e-20	7.75e-17
endomembrane system (GO:0012505)	1571	17	4.81	+	3.54	3.43e-06	0.000243
protein-containing complex (GO:0032991)	2060	17	6.3	+	2.7	0.000112	0.00528
membrane-bounded organelle (GO:0043227)	4945	40	15.13	+	2.64	2.99e-11	6.64e-09
intracellular (GO:0005622)	6499	52	19.88	+	2.62	5.72e-17	4.45e-14
intracellular membrane-bounded organelle (GO:0043231)	4456	35	13.63	+	2.57	4.37e-09	5.67e-07
organelle (GO:0043226)	5824	45	17.81	+	2.53	1.27e-12	3.3e-10
intracellular organelle (GO:0043229)	5526	42	16.9	+	2.48	4.08e-11	7.93e-09
nucleus (GO:0005634)	3176	23	9.71	+	2.37	5.9e-05	0.00296
membrane (GO:0016020)	5711	34	17.47	+	1.95	1.27e-05	0.000822
cellular anatomical entity (GO:0110165)	10809	59	33.06	+	1.78	3.72e-13	1.16e-10
cellular_component (GO:0005575)	11121	60	34.02	+	1.76	1.64e-13	8.5e-11
Unclassified (UNCLASSIFIED)	9148	2	27.98	-	0.07	1.64e-13	6.37e-11

## Sheet: Biological process-HapFLK
The significant GO terms related to biological process for candidate regions detected by HapFLK test
Analysis Type:	PANTHER Overrepresentation Test
Reference List:	Canis lupus familiaris (all genes in database)
Test Type:	FISHER
Correction:	FDR
GO biological process complete	Canis lupus familiaris - REFLIST (20269)	Input (62)	Input (expected)	over/under	Fold Enrichment	Raw P-value	FDR
neutrophil degranulation (GO:0043312)	2	2	0	+	> 100	2.87e-05	0.0102
liver regeneration (GO:0097421)	2	2	0	+	> 100	2.87e-05	0.00992
animal organ regeneration (GO:0031100)	4	2	0.01	+	> 100	7.16e-05	0.0191
neutrophil activation involved in immune response (GO:0002283)	5	2	0.01	+	> 100	0.0001	0.0241
neutrophil mediated immunity (GO:0002446)	7	2	0.02	+	> 100	0.000171	0.0371
mesodermal cell fate commitment (GO:0001710)	7	2	0.02	+	> 100	0.000171	0.0364
protein K11-linked ubiquitination (GO:0070979)	8	2	0.02	+	> 100	0.000214	0.0426
leukocyte degranulation (GO:0043299)	9	2	0.02	+	> 100	0.000261	0.0476
androgen receptor signaling pathway (GO:0030521)	9	2	0.02	+	> 100	0.000261	0.0469
macrophage differentiation (GO:0030225)	9	2	0.02	+	> 100	0.000261	0.0463
mitotic cell cycle phase transition (GO:0044772)	51	3	0.11	+	26.5	0.000233	0.0451
formation of primary germ layer (GO:0001704)	52	3	0.12	+	25.99	0.000246	0.0462
protein polyubiquitination (GO:0000209)	70	4	0.16	+	25.74	2.16e-05	0.00862
negative regulation of extrinsic apoptotic signaling pathway (GO:2001237)	53	3	0.12	+	25.5	0.000259	0.0481
regulation of epithelial cell differentiation (GO:0030856)	78	4	0.17	+	23.1	3.24e-05	0.0109
proteasomal protein catabolic process (GO:0010498)	89	4	0.2	+	20.24	5.31e-05	0.0151
negative regulation of apoptotic signaling pathway (GO:2001234)	121	4	0.27	+	14.89	0.000167	0.0369
protein catabolic process (GO:0030163)	236	6	0.52	+	11.45	1.48e-05	0.00654
proteolysis involved in cellular protein catabolic process (GO:0051603)	201	5	0.45	+	11.2	8.97e-05	0.0229
cellular protein catabolic process (GO:0044257)	212	5	0.47	+	10.62	0.000115	0.0266
macromolecule catabolic process (GO:0009057)	332	7	0.74	+	9.5	8.92e-06	0.00456
cellular macromolecule catabolic process (GO:0044265)	295	6	0.65	+	9.16	5.04e-05	0.0147
protein modification by small protein conjugation (GO:0032446)	347	7	0.77	+	9.09	1.18e-05	0.00559
protein ubiquitination (GO:0016567)	332	6	0.74	+	8.14	9.57e-05	0.024
organonitrogen compound catabolic process (GO:1901565)	341	6	0.76	+	7.93	0.00011	0.0262
protein modification by small protein conjugation or removal (GO:0070647)	411	7	0.91	+	7.67	3.43e-05	0.011
negative regulation of signal transduction (GO:0009968)	548	8	1.22	+	6.58	2.64e-05	0.00994
negative regulation of cell communication (GO:0010648)	582	8	1.29	+	6.19	4.03e-05	0.0126
negative regulation of signaling (GO:0023057)	584	8	1.3	+	6.17	4.13e-05	0.0126
catabolic process (GO:0009056)	670	9	1.49	+	6.05	1.49e-05	0.00634
organic substance catabolic process (GO:1901575)	598	8	1.33	+	6.03	4.87e-05	0.0145
cellular catabolic process (GO:0044248)	539	7	1.2	+	5.85	0.000182	0.037
negative regulation of response to stimulus (GO:0048585)	728	9	1.62	+	5.57	2.84e-05	0.0104
organic substance transport (GO:0071702)	823	9	1.83	+	4.93	7.3e-05	0.019
cellular protein modification process (GO:0006464)	1573	17	3.49	+	4.87	1.9e-08	0.000242
protein modification process (GO:0036211)	1573	17	3.49	+	4.87	1.9e-08	0.000121
regulation of signal transduction (GO:0009966)	1356	14	3.01	+	4.65	8.66e-07	0.000553
macromolecule modification (GO:0043412)	1686	17	3.74	+	4.54	5.23e-08	0.000167
positive regulation of response to stimulus (GO:0048584)	954	9	2.12	+	4.25	0.000221	0.0435
regulation of response to stimulus (GO:0048583)	1811	17	4.02	+	4.23	1.47e-07	0.000188
regulation of cell communication (GO:0010646)	1533	14	3.4	+	4.11	3.66e-06	0.00213
regulation of signaling (GO:0023051)	1539	14	3.42	+	4.1	3.83e-06	0.00213
cellular protein metabolic process (GO:0044267)	2002	18	4.44	+	4.05	1.03e-07	0.000165
protein metabolic process (GO:0019538)	2432	20	5.4	+	3.7	6.23e-08	0.000159
regulation of protein metabolic process (GO:0051246)	1380	11	3.06	+	3.59	0.000173	0.0363
cellular macromolecule metabolic process (GO:0044260)	2640	21	5.86	+	3.58	4.28e-08	0.000183
organonitrogen compound metabolic process (GO:1901564)	2894	21	6.43	+	3.27	2.11e-07	0.000193
negative regulation of cellular process (GO:0048523)	2230	16	4.95	+	3.23	1.32e-05	0.00604
transport (GO:0006810)	1969	14	4.37	+	3.2	6.16e-05	0.0171
negative regulation of biological process (GO:0048519)	2468	17	5.48	+	3.1	1.08e-05	0.00533
cellular component organization (GO:0016043)	2345	16	5.21	+	3.07	2.49e-05	0.00963
establishment of localization (GO:0051234)	2053	14	4.56	+	3.07	9.68e-05	0.0238
macromolecule metabolic process (GO:0043170)	3386	23	7.52	+	3.06	1.26e-07	0.000179
positive regulation of cellular process (GO:0048522)	2534	17	5.63	+	3.02	1.54e-05	0.00635
cellular component organization or biogenesis (GO:0071840)	2400	16	5.33	+	3	3.31e-05	0.0109
positive regulation of biological process (GO:0048518)	2876	19	6.39	+	2.98	4.61e-06	0.00246
nitrogen compound metabolic process (GO:0006807)	3767	24	8.36	+	2.87	1.86e-07	0.000199
primary metabolic process (GO:0044238)	4125	25	9.16	+	2.73	2.24e-07	0.000191
cellular metabolic process (GO:0044237)	3985	24	8.85	+	2.71	5.51e-07	0.000414
regulation of macromolecule metabolic process (GO:0060255)	3126	18	6.94	+	2.59	6.23e-05	0.0169
organic substance metabolic process (GO:0071704)	4350	25	9.66	+	2.59	6.46e-07	0.000459
regulation of nitrogen compound metabolic process (GO:0051171)	2986	17	6.63	+	2.56	0.000128	0.0292
regulation of primary metabolic process (GO:0080090)	3062	17	6.8	+	2.5	0.000175	0.036
regulation of cellular metabolic process (GO:0031323)	3144	17	6.98	+	2.44	0.000242	0.0462
regulation of metabolic process (GO:0019222)	3365	18	7.47	+	2.41	0.000165	0.037
metabolic process (GO:0008152)	4943	26	10.97	+	2.37	1.86e-06	0.00113
regulation of cellular process (GO:0050794)	6166	31	13.69	+	2.26	2.02e-07	0.000198
regulation of biological process (GO:0050789)	6580	32	14.61	+	2.19	1.5e-07	0.000175
biological regulation (GO:0065007)	7003	32	15.55	+	2.06	7.69e-07	0.000517
cellular process (GO:0009987)	8181	35	18.16	+	1.93	4.06e-07	0.000324
biological_process (GO:0008150)	12136	43	26.94	+	1.6	9.65e-08	0.000206
Unclassified (UNCLASSIFIED)	8133	2	18.06	-	0.11	9.65e-08	0.000176

## Sheet: Molecular Function-HapFLK
The significant GO terms related to molecular function for candidate regions detected by HapFLK test
Analysis Type:	PANTHER Overrepresentation Test
Reference List:	Canis lupus familiaris (all genes in database)
Test Type:	FISHER
Correction:	FDR
GO molecular function complete	Canis lupus familiaris - REFLIST (20269)	Input (62)	Input (expected)	over/under	Fold Enrichment	Raw P-value	FDR
ubiquitin-like protein conjugating enzyme activity (GO:0061650)	1	2	0	+	> 100	1.44e-05	0.00551
ubiquitin conjugating enzyme activity (GO:0061631)	1	2	0	+	> 100	1.44e-05	0.0049
organic acid:sodium symporter activity (GO:0005343)	9	2	0.02	+	> 100	0.000261	0.0421
solute:cation symporter activity (GO:0015294)	27	3	0.06	+	50.05	3.96e-05	0.00933
symporter activity (GO:0015293)	36	3	0.08	+	37.54	8.78e-05	0.018
ubiquitin-like protein ligase activity (GO:0061659)	63	4	0.14	+	28.6	1.45e-05	0.00446
ubiquitin protein ligase activity (GO:0061630)	60	3	0.13	+	22.52	0.000368	0.0513
nuclear hormone receptor binding (GO:0035257)	60	3	0.13	+	22.52	0.000368	0.049
secondary active transmembrane transporter activity (GO:0015291)	84	4	0.19	+	21.45	4.28e-05	0.00937
ubiquitin-like protein transferase activity (GO:0019787)	136	6	0.3	+	19.87	6.83e-07	0.000349
ubiquitin-protein transferase activity (GO:0004842)	129	5	0.29	+	17.46	1.15e-05	0.00502
active transmembrane transporter activity (GO:0022804)	127	4	0.28	+	14.19	0.000201	0.0342
DNA-binding transcription factor binding (GO:0140297)	142	4	0.32	+	12.69	0.000303	0.0465
transcription factor binding (GO:0008134)	274	6	0.61	+	9.86	3.37e-05	0.0094
catalytic activity, acting on a protein (GO:0140096)	1111	14	2.47	+	5.68	7.81e-08	4.79e-05
zinc ion binding (GO:0008270)	598	7	1.33	+	5.27	0.000341	0.0498
transferase activity (GO:0016740)	1080	10	2.4	+	4.17	0.000108	0.0196
protein binding (GO:0005515)	3451	28	7.66	+	3.65	1.67e-11	5.13e-08
catalytic activity (GO:0003824)	2989	18	6.64	+	2.71	3.4e-05	0.00869
ion binding (GO:0043167)	4077	21	9.05	+	2.32	9.59e-05	0.0184
binding (GO:0005488)	8072	37	17.92	+	2.06	1.05e-08	8.04e-06
molecular_function (GO:0003674)	10939	43	24.29	+	1.77	8.83e-10	1.35e-06
Unclassified (UNCLASSIFIED)	9330	2	20.71	-	0.1	8.83e-10	9.03e-07

## Sheet: Cellular Component-HapFLK
The significant GO terms related to cellular component for candidate regions detected by HapFLK test
Analysis Type:	PANTHER Overrepresentation Test
Reference List:	Canis lupus familiaris (all genes in database)
Test Type:	FISHER
Correction:	FDR
GO cellular component complete	Canis lupus familiaris - REFLIST (20269)	Input (62)	Input (expected)	over/under	Fold Enrichment	Raw P-value	FDR
endoplasmic reticulum-Golgi intermediate compartment membrane (GO:0033116)	7	2	0.02	+	> 100	0.000171	0.0121
extracellular exosome (GO:0070062)	39	5	0.09	+	57.75	4.32e-08	5.17e-06
extracellular vesicle (GO:1903561)	43	5	0.1	+	52.37	6.77e-08	7.52e-06
extracellular organelle (GO:0043230)	44	5	0.1	+	51.18	7.52e-08	7.8e-06
extracellular space (GO:0005615)	373	9	0.83	+	10.87	1.3e-07	1.27e-05
extracellular region (GO:0005576)	832	9	1.85	+	4.87	7.93e-05	0.00587
cytosol (GO:0005829)	1438	14	3.19	+	4.39	1.73e-06	0.00015
organelle lumen (GO:0043233)	2216	20	4.92	+	4.07	1.3e-08	2.24e-06
intracellular organelle lumen (GO:0070013)	2216	20	4.92	+	4.07	1.3e-08	2.02e-06
membrane-enclosed lumen (GO:0031974)	2216	20	4.92	+	4.07	1.3e-08	1.83e-06
nucleoplasm (GO:0005654)	1792	15	3.98	+	3.77	4.29e-06	0.000351
nuclear lumen (GO:0031981)	2076	16	4.61	+	3.47	5.3e-06	0.000413
endomembrane system (GO:0012505)	1571	11	3.49	+	3.15	0.000527	0.0357
nucleus (GO:0005634)	3176	22	7.05	+	3.12	2.04e-07	1.87e-05
cytoplasm (GO:0005737)	4258	29	9.45	+	3.07	4.09e-10	1.27e-07
membrane-bounded organelle (GO:0043227)	4945	30	10.98	+	2.73	2.69e-09	5.98e-07
intracellular membrane-bounded organelle (GO:0043231)	4456	27	9.89	+	2.73	4.32e-08	5.6e-06
organelle (GO:0043226)	5824	33	12.93	+	2.55	8.08e-10	2.1e-07
intracellular organelle (GO:0043229)	5526	31	12.27	+	2.53	7.69e-09	1.5e-06
intracellular (GO:0005622)	6499	36	14.43	+	2.5	5.35e-11	4.17e-08
cellular anatomical entity (GO:0110165)	10809	44	24	+	1.83	2.32e-11	3.61e-08
cellular_component (GO:0005575)	11121	44	24.69	+	1.78	8.01e-11	3.12e-08
Unclassified (UNCLASSIFIED)	9148	1	20.31	-	0.05	8.01e-11	4.15e-08
